# Supplementary material for: PAX3 haploinsufficiency in Maine Coon cats with dominant blue eyes and hearing loss resembling the human Waardenburg syndrome
Source: G3 (Bethesda). 2024 Jun 13;14(9):jkae131. doi: 10.1093/g3journal/jkae131 (PMC11373664; doi:10.1093/g3journal/jkae131)
Supplement: jkae131_Supplementary_Data [file jkae131_supplementary_data.zip]

Archive with 6 entries (6 files):
- File_S1_G3-2024-405131.docx
- Table_S1_G3-2024-405131.xlsx
- Table_S2_G3-2024-405131.xlsx
- Table_S3_G3-2024-405131.xlsx
- Table_S4_G3-2024-405131.xlsx
- Table_S5_G3-2024-405131.xlsx
