# Supplementary material for: PAX3 haploinsufficiency in Maine Coon cats with dominant blue eyes and hearing loss resembling the human Waardenburg syndrome
Source: G3 (Bethesda). 2024 Jun 13;14(9):jkae131. doi: 10.1093/g3journal/jkae131 (PMC11373664; doi:10.1093/g3journal/jkae131)
Supplement: jkae131_Supplementary_Data [file jkae131_supplementary_data.zip › Table_S1_G3-2024-405131.xlsx]

## Sheet: Sheet1
Table S1: Phenotype and genotype information of 58 investigated Main Coon cats from two DBE lineages
Animal ID	Sex	Eye color	Coat color	Hearing condition	DBE lineage	Origin	PAX3:c.937C>T	KIT genotype (W/ws/w)	Remarks
1	male	blue	cream smoke and white	not assessed	Dutch line	Germany	C/T	ws/w
2	female	green	black smoke	not assessed	Dutch line	Germany	C/C	w/w
3	female	green	blue tortie and white	not assessed	Dutch line	Germany	C/C	ws/w
4	female	blue	blue tortie and white	not assessed	Dutch line	Germany	C/T	w/w
5	female	blue	blue tortie and white	not assessed	Dutch line	Germany	C/T	ws/w
6	male	heterochromia iridis (odd eye)	red tabby and white	not assessed	Dutch line	Germany	C/T	w/w
7	female	heterochromia iridis (odd eye)	black tortie and white	not assessed	Dutch line	Germany	C/T	w/w
8	male	heterochromia iridis (odd eye)	red tabby and white	not assessed	Dutch line	Germany	C/T	ws/w
9	male	blue	red tabby and white	unilateral deaf	Dutch line	Germany	C/T	w/w	whole genome sequenced 1
10	female	blue	black silver torbie and white	bilateral deaf	Dutch line	Germany	C/T	w/w	whole genome sequenced 2
11	male	blue	cream and white	not assessed	Dutch line	Germany	C/T	ws/w
12	male	green	black smoke	not assessed	Dutch line	Germany	C/C	w/w
13	female	blue	blue tortie and white	not assessed	Dutch line	Germany	C/T	w/w
14	male	green	red solid	normal	Dutch line	Germany	C/C	w/w
15	female	blue	red tabby and white	not assessed	Dutch line	Germany	C/T	w/w
16	female	green	black tortie and white	not assessed	Dutch line	Germany	C/C	ws/w
17	male	blue	brown tabby and white	bilateral deaf	Dutch line	Germany	C/T	ws/w
18	female	green	black silver blotched tabby	normal	Dutch line	Germany	C/C	w/w
19	female	blue	unknown	not assessed	Dutch line	Germany	C/T	w/w	euthanized due to cleft palate
20	unknown	unknown	unknown	not assessed	Dutch line	Germany	C/T	ws/w	stillborn
21	unknown	unknown	unknown	not assessed	Dutch line	Germany	C/T	ws/w	stillborn
22	unknown	unknown	unknown	not assessed	Dutch line	Germany	C/T	ws/w	stillborn
23	unknown	unknown	unknown	not assessed	Dutch line	Germany	C/C	ws/w	stillborn
24	unknown	unknown	unknown	not assessed	Dutch line	Germany	C/T	ws/w	stillborn
25	unknown	unknown	unknown	not assessed	Dutch line	Germany	C/T	ws/w	stillborn
26	unknown	unknown	unknown	not assessed	Dutch line	Germany	C/T	w/w	stillborn
27	male	blue	black and white	not assessed	Dutch line	Germany	C/T	w/w
28	male	blue	blue and white	bilateral deaf	Dutch line	Germany	C/T	w/w
29	female	blue	black tortie and white	unilateral deaf	Dutch line	Germany	C/T	w/w
30	female	blue	blue tortie and white	bilateral deaf	Dutch line	Germany	C/T	w/w
31	female	blue	blue tortie and white	not assessed	Dutch line	Germany	C/T	w/w
32	unknown	unknown	unknown	not assessed	Dutch line	Germany	C/C	w/w	stillborn
33	male	green	black smoke	not assessed	Dutch line	Germany	C/C	w/w	died 1.5 month after birth
34	male	green	brown tabby	not assessed	Dutch line	Germany	C/C	w/w
35	male	blue	black silver tabby and white	unilateral deaf	Dutch line	Germany	C/T	ws/w
36	male	blue	black silver tabby and white	bilateral deaf	Dutch line	Germany	C/T	ws/w
37	female	blue	brown blotched tabby and white	not assessed	Dutch line	Italy	C/T	ws/ws
38	female	blue	black tortie tabby and white	not assessed	Dutch line	Italy	C/T	ws/w
39	female	blue	blue and white	not assessed	Dutch line	Italy	C/T	ws/ws
40	female	green	black ticked tabby	not assessed	Dutch line	Italy	C/C	w/w
41	male	blue	brown blotched tabby	not assessed	Dutch line	Italy	C/T	w/w
42	male	blue	black smoke and white	not assessed	Topaz	Italy	C/C	not genotyped
43	female	blue	black silver tabby	not assessed	Topaz	Italy	C/C	not genotyped
44	male	blue	blue tabby and white	not assessed	Topaz	Italy	C/C	not genotyped
45	female	heterochromia iridis (odd eye)	black and white	not assessed	Topaz	Italy	C/C	w/w
46	male	blue	blue smoke and white	not assessed	Dutch line	Great Britain	C/T	ws/w
47	male	blue	black smoke and white	not assessed	Dutch line	Great Britain	C/T	ws/w
48	male	blue	cream smoke and white	not assessed	Dutch line	Great Britain	C/T	w/w
49	female	blue	black tortie and white	not assessed	Dutch line	Great Britain	C/T	ws/w
50	female	blue	black silver mackerel tabby and white	not assessed	Topaz	Italy	C/C	ws/w
51	female	heterochromia iridis (odd eye)	blue blotched tabby and white	not assessed	Topaz	Italy	C/C	ws/w
52	female	blue	blue and white	not assessed	Topaz	Italy	C/C	w/w
53	female	blue	blue blotched tabby and white	not assessed	Topaz	Italy	C/C	ws/w
54	male	blue	blue smoke and white	not assessed	Topaz	Italy	C/C	w/w
55	male	blue	red and white	not assessed	Dutch line	Italy	C/T	ws/w
56	female	blue	tabby and white	not assessed	Dutch line	Italy	C/T	not genotyped
57	male	blue	red tabby and white	not assessed	Dutch line	Italy	C/T	w/w
58	male	blue	black silver classic tabby and white	not assessed	Topaz	Russia	C/C	w/w
