# Supplementary material for: PAX3 haploinsufficiency in Maine Coon cats with dominant blue eyes and hearing loss resembling the human Waardenburg syndrome
Source: G3 (Bethesda). 2024 Jun 13;14(9):jkae131. doi: 10.1093/g3journal/jkae131 (PMC11373664; doi:10.1093/g3journal/jkae131)
Supplement: jkae131_Supplementary_Data [file jkae131_supplementary_data.zip › Table_S2_G3-2024-405131.xlsx]

## Sheet: Sheet1
Table S2. Accession numbers of 59 cat genome sequences. The affected cats are highlighted in red. The other 57 genome sequences were used as controls in variant filtering
Sample ID	breed	Study accession	Sample accession
20230038	Maine Coon	PRJEB64577	SAMEA114193917
20230042	Maine Coon	PRJEB64577	SAMEA114193918
K516	Maine Coon	PRJEB7401	SAMEA5885928
K517	British Shorthair	PRJEB7401	SAMEA5885916
K528	Persian	PRJEB7401	SAMEA5885983
K529	Persian	PRJEB7401	SAMEA5885984
K530	Persian	PRJEB7401	SAMEA5885985
K531	Persian	PRJEB7401	SAMEA5885986
K532	Domestic shorthair (not purebred)	PRJEB7401	SAMEA5885924
K548	Domestic shorthair (not purebred)	PRJEB7401	SAMEA5885930
K553	Domestic shorthair (not purebred)	PRJEB7401	SAMEA7853381
K556	Domestic shorthair (not purebred)	PRJEB7401	SAMEA7853382
K564	Domestic shorthair (not purebred)	PRJEB7401	SAMEA7853383
K566	Maine Coon	PRJEB7401	SAMEA7376281
K570	Domestic shorthair (not purebred)	PRJEB7401	SAMEA7376282
K573	Domestic long hair (not purebred)	PRJEB7401	SAMEA7376283
K578	Domestic long hair (not purebred)	PRJEB7401	SAMEA7376284
K580	Domestic shorthair (not purebred)	PRJEB7401	SAMEA7376285
K581	Domestic shorthair (not purebred)	PRJEB7401	SAMEA7376286
K583	Domestic shorthair (not purebred)	PRJEB7401	SAMEA7853384
K584	Domestic shorthair (not purebred)	PRJEB7401	SAMEA7853385
S19190_Tessa	Burmese	PRJNA288177	SAMN05980350
S19194_Pudge	Burmese	PRJNA343392	SAMN05980373
S19197_Kooki	Burmese	PRJNA343392	SAMN05980372
K591	Turkish Van	PRJEB7401	SAMEA8609184
K596	British Shorthair	PRJEB7401	SAMEA8609185
K600	Maine Coon	PRJEB7401	SAMEA8609188
K602	Domestic shorthair (not purebred)	PRJEB7401	SAMEA8609186
K610	Siberian	PRJEB7401	SAMEA8952638
K560	Domestic shorthair (not purebred)	PRJEB7401	SAMEA8952636
K620	Ragdoll	PRJEB7401	SAMEA8952639
K626	Domestic shorthair (not purebred)	PRJEB7401	SAMEA8952640
K627	Domestic shorthair (not purebred)	PRJEB7401	SAMEA8952641
K629	Domestic shorthair (not purebred)	PRJEB7401	SAMEA8952642
K601	Maine Coon	PRJEB7401	SAMEA8952637
K646	Maine Coon	PRJEB7401	SAMEA8952643
K557	Peterbald	PRJEB7401	SAMEA13314551
K650	Maine Coon	PRJEB7401	SAMEA13314552
K654	Domestic shorthair (not purebred)	PRJEB7401	SAMEA13314553
K708	Oriental shorthair	PRJEB7401	SAMEA13314554
K468	Egyptian Mau	PRJEB7401	SAMEA14502946
K522	Bengal	PRJEB7401	SAMEA14502947
K649	Maine Coon	PRJEB7401	SAMEA14502948
K709	Bengal	PRJEB7401	SAMEA14502949
K711	Domestic shorthair (not purebred)	PRJEB7401	SAMEA14502950
K714	Maine Coon	PRJEB7401	SAMEA14502951
K718	Bengal	PRJEB7401	SAMEA14502952
K719	British Shorthair	PRJEB7401	SAMEA14502953
K689	Bengal	PRJEB7401	SAMEA112203056
K724	Abyssinian cat	PRJEB7401	SAMEA112203057
K727	Domestic shorthair (not purebred)	PRJEB7401	SAMEA112203058
K734	Domestic shorthair (not purebred)	PRJEB7401	SAMEA112203059
K745	Domestic shorthair (not purebred)	PRJEB7401	SAMEA112203060
K746	Domestic shorthair (not purebred)	PRJEB7401	SAMEA112203061
K0748	Domestic shorthair (not purebred)	PRJEB7401	SAMEA112465974
K0749	Domestic shorthair (not purebred)	PRJEB7401	SAMEA112465975
K0763	Domestic shorthair (not purebred)	PRJEB7401	SAMEA113550736
K0764	Domestic shorthair (not purebred)	PRJEB7401	SAMEA113550737
K0766	Bengal	PRJEB7401	SAMEA113550738
