# Supplementary material for: PAX3 haploinsufficiency in Maine Coon cats with dominant blue eyes and hearing loss resembling the human Waardenburg syndrome
Source: G3 (Bethesda). 2024 Jun 13;14(9):jkae131. doi: 10.1093/g3journal/jkae131 (PMC11373664; doi:10.1093/g3journal/jkae131)
Supplement: jkae131_Supplementary_Data [file jkae131_supplementary_data.zip › Table_S3_G3-2024-405131.xlsx]

## Sheet: Sheet1
Table S3. 19 functional candidate genes for Waardenburg syndrome and pigmentary disorders -without involving anomalies in others organ systems rather than the auditory- in humans.
Gene	Full name	OMIM phenotype	Mode of inheritance
PAX3	paired box 3	Waardenburg syndrome, type 1; Waardenburg syndrome, type 3	AD; AD and AR
MITF	melanocyte inducing transcription factor	Waardenburg syndrome, type 2A; Tietz albinism-deafness syndrome	AD
SOX10	SRY-box transcription factor 10	Waardenburg syndrome, type 2E; Waardenburg syndrome, type 4C	AD
KITLG	KIT ligand	Waardenburg syndrome, type 2F; Deafness, autosomal dominant 69, unilateral or asymmetric	AR; AD
EDN3	endothelin 3	Waardenburg syndrome, type 4B	AD, AR
EDNRB	endothelin receptor type B	Waardenburg syndrome, type 4A	AD, AR
KIT	KIT proto-oncogene, receptor tyrosine kinase	Piebaldism	AD
SNAI2	snail family transcriptional repressor 2	Piebaldism	unknown
IRF4	interferon regulatory factor 4	Skin/hair/eye pigmentation, variation 8	unknown
HERC2	HECT and RLD domain containing E3 ubiquitin protein ligase 2	Skin/hair/eye pigmentation 1, blond/brown hair; Skin/hair/eye pigmentation 1, blue/nonblue eyes	AR
OCA2	OCA2 melanosomal transmembrane protein	Skin/hair/eye pigmentation 1, blond/brown hair; Skin/hair/eye pigmentation 1, blue/nonblue eyes; Albinism, oculocutaneous, type II; Albinism, brown oculocutaneous	AR
SLC45A2	solute carrier family 45 member 2	Albinism, oculocutaneous, type IV; Skin/hair/eye pigmentation 5, dark/light eyes; Skin/hair/eye pigmentation 5, dark/fair skin; Skin/hair/eye pigmentation 5, black/nonblack hair	AR
TYRP1	tyrosinase related protein 1	Albinism, oculocutaneous, type III5/13/2024 Skin/hair/eye pigmentation, variation in, 11 (Melanesian blond hair)	AR; unknown
TPCN2	two pore segment channel 2	Skin/hair/eye pigmentation 10, blond/brown hair	unknown
TYR	tyrosinase	Albinism, oculocutaneous, type IA; Albinism, oculocutaneous, type IB; Skin/hair/eye pigmentation 3, light/dark/freckling skin; Skin/hair/eye pigmentation 3, blue/green eyes	AR; AR; AD; AD
DCT	dopachrome tautomerase	Oculocutaneous albinism, type VIII	AR
SLC24A4	solute carrier family 24 member 4	Skin/hair/eye pigmentation 6, blue/green eyes; Skin/hair/eye pigmentation 6, blond/brown hair	AR
SLC24A5	solute carrier family 24 member 5	Albinism, oculocutaneous, type VI; Skin/hair/eye pigmentation 4, fair/dark skin	AR
MC1R	melanocortin 1 receptor	Skin/hair/eye pigmentation 2, blond hair/fair skin; Skin/hair/eye pigmentation 2, red hair/fair skin; Albinism, oculocutaneous, type II	AR
*AD: autosomal dominant ; AR: autosomal reccesive
