# Supplementary material for: PAX3 haploinsufficiency in Maine Coon cats with dominant blue eyes and hearing loss resembling the human Waardenburg syndrome
Source: G3 (Bethesda). 2024 Jun 13;14(9):jkae131. doi: 10.1093/g3journal/jkae131 (PMC11373664; doi:10.1093/g3journal/jkae131)
Supplement: jkae131_Supplementary_Data [file jkae131_supplementary_data.zip › Table_S4_G3-2024-405131.xlsx]

## Sheet: eye_colorGenes3
Table S4. Heterozygous and homozygous variants in 19 candidate genes for Waardenburg's syndrome and pigmentary disorders in the genome of two affected blue-eyed Main Coon cats. Variants were called with respect to the F.catus_Fca126_mat1.0 genome assembly. The functional annotation of the variants is based on the NCBI annotation release 105. Variants are listed multiple times, if they have predic…
#CHROM	POS	REF	ALT	FILTER	20220038	20220042	ALLELE	EFFECT	IMPACT	GENE	GENEID	FEATURE	FEATUREID	BIOTYPE	RANK	HGVS_C	HGVS_P
chrC1	205787310	G	A	PASS	0/1	0/1	A	stop_gained	HIGH	PAX3	PAX3	transcript	XM_011285657.4	protein_coding	6	c.934C>T	p.Gln312*
chrC1	205787310	G	A	PASS	0/1	0/1	A	stop_gained	HIGH	PAX3	PAX3	transcript	XM_019838731.3	protein_coding	6	c.937C>T	p.Gln313*
chrA1	195889210	T	C	PASS	1/1	1/1	C	intergenic_region	MODIFIER	LOC101085692-DCTN4	LOC101085692-DCTN4	intergenic_region	LOC101085692-DCTN4		-1	n.195889210T>C
chrA1	195889983	C	T	PASS	0/1	1/1	T	intergenic_region	MODIFIER	LOC101085692-DCTN4	LOC101085692-DCTN4	intergenic_region	LOC101085692-DCTN4		-1	n.195889983C>T
chrA1	195890502	A	G	PASS	0/1	1/1	G	intergenic_region	MODIFIER	LOC101085692-DCTN4	LOC101085692-DCTN4	intergenic_region	LOC101085692-DCTN4		-1	n.195890502A>G
chrA1	195891148	G	A	PASS	0/1	1/1	A	intergenic_region	MODIFIER	LOC101085692-DCTN4	LOC101085692-DCTN4	intergenic_region	LOC101085692-DCTN4		-1	n.195891148G>A
chrA1	195891342	C	A	PASS	1/1	1/1	A	intergenic_region	MODIFIER	LOC101085692-DCTN4	LOC101085692-DCTN4	intergenic_region	LOC101085692-DCTN4		-1	n.195891342C>A
chrA1	195891364	AT	A	PASS	0/1	1/1	A	intergenic_region	MODIFIER	LOC101085692-DCTN4	LOC101085692-DCTN4	intergenic_region	LOC101085692-DCTN4		-1	n.195891365delT
chrA1	195891367	A	G	PASS	0/1	1/1	G	intergenic_region	MODIFIER	LOC101085692-DCTN4	LOC101085692-DCTN4	intergenic_region	LOC101085692-DCTN4		-1	n.195891367A>G
chrA1	195891663	G	A	PASS	1/1	1/1	A	intergenic_region	MODIFIER	LOC101085692-DCTN4	LOC101085692-DCTN4	intergenic_region	LOC101085692-DCTN4		-1	n.195891663G>A
chrA1	211850305	A	C	PASS	0/1	0/1	C	intergenic_region	MODIFIER	AMACR-SLC45A2	AMACR-SLC45A2	intergenic_region	AMACR-SLC45A2		-1	n.211850305A>C
chrA1	211850305	A	C	PASS	0/1	0/1	C	upstream_gene_variant	MODIFIER	SLC45A2	SLC45A2	transcript	NM_001127661.1	protein_coding	-1	c.-4857A>C
chrA1	211850305	A	C	PASS	0/1	0/1	C	upstream_gene_variant	MODIFIER	SLC45A2	SLC45A2	transcript	XM_019814042.2	protein_coding	-1	c.-4857A>C
chrA1	211852382	C	T	PASS	0/1	0/1	T	intergenic_region	MODIFIER	AMACR-SLC45A2	AMACR-SLC45A2	intergenic_region	AMACR-SLC45A2		-1	n.211852382C>T
chrA1	211852382	C	T	PASS	0/1	0/1	T	upstream_gene_variant	MODIFIER	SLC45A2	SLC45A2	transcript	NM_001127661.1	protein_coding	-1	c.-2780C>T
chrA1	211852382	C	T	PASS	0/1	0/1	T	upstream_gene_variant	MODIFIER	SLC45A2	SLC45A2	transcript	XM_019814042.2	protein_coding	-1	c.-2780C>T
chrA1	211853202	A	G	PASS	1/1	0/1	G	intergenic_region	MODIFIER	AMACR-SLC45A2	AMACR-SLC45A2	intergenic_region	AMACR-SLC45A2		-1	n.211853202A>G
chrA1	211853202	A	G	PASS	1/1	0/1	G	upstream_gene_variant	MODIFIER	SLC45A2	SLC45A2	transcript	NM_001127661.1	protein_coding	-1	c.-1960A>G
chrA1	211853202	A	G	PASS	1/1	0/1	G	upstream_gene_variant	MODIFIER	SLC45A2	SLC45A2	transcript	XM_019814042.2	protein_coding	-1	c.-1960A>G
chrA1	211853370	A	G	PASS	0/1	0/1	G	intergenic_region	MODIFIER	AMACR-SLC45A2	AMACR-SLC45A2	intergenic_region	AMACR-SLC45A2		-1	n.211853370A>G
chrA1	211853370	A	G	PASS	0/1	0/1	G	upstream_gene_variant	MODIFIER	SLC45A2	SLC45A2	transcript	NM_001127661.1	protein_coding	-1	c.-1792A>G
chrA1	211853370	A	G	PASS	0/1	0/1	G	upstream_gene_variant	MODIFIER	SLC45A2	SLC45A2	transcript	XM_019814042.2	protein_coding	-1	c.-1792A>G
chrA1	211855057	A	C	PASS	1/1	0/1	C	5_prime_UTR_variant	MODIFIER	SLC45A2	SLC45A2	transcript	XM_019814042.2	protein_coding	1	c.-105A>C
chrA1	211855057	A	C	PASS	1/1	0/1	C	upstream_gene_variant	MODIFIER	SLC45A2	SLC45A2	transcript	NM_001127661.1	protein_coding	-1	c.-105A>C
chrA1	211856458	A	G	PASS	1/1	0/1	G	intron_variant	MODIFIER	SLC45A2	SLC45A2	transcript	NM_001127661.1	protein_coding	1	c.385+912A>G
chrA1	211856458	A	G	PASS	1/1	0/1	G	intron_variant	MODIFIER	SLC45A2	SLC45A2	transcript	XM_019814042.2	protein_coding	1	c.385+912A>G
chrA1	211856675	T	C	PASS	1/1	0/1	C	intron_variant	MODIFIER	SLC45A2	SLC45A2	transcript	NM_001127661.1	protein_coding	1	c.385+1129T>C
chrA1	211856675	T	C	PASS	1/1	0/1	C	intron_variant	MODIFIER	SLC45A2	SLC45A2	transcript	XM_019814042.2	protein_coding	1	c.385+1129T>C
chrA1	211856875	A	G	PASS	1/1	0/1	G	intron_variant	MODIFIER	SLC45A2	SLC45A2	transcript	NM_001127661.1	protein_coding	1	c.386-1224A>G
chrA1	211856875	A	G	PASS	1/1	0/1	G	intron_variant	MODIFIER	SLC45A2	SLC45A2	transcript	XM_019814042.2	protein_coding	1	c.386-1224A>G
chrA1	211857278	A	T	SnpCluster	0/1	0/1	T	intron_variant	MODIFIER	SLC45A2	SLC45A2	transcript	NM_001127661.1	protein_coding	1	c.386-821A>T
chrA1	211857278	A	T	SnpCluster	0/1	0/1	T	intron_variant	MODIFIER	SLC45A2	SLC45A2	transcript	XM_019814042.2	protein_coding	1	c.386-821A>T
chrA1	211860364	T	C	PASS	1/1	0/1	C	intron_variant	MODIFIER	SLC45A2	SLC45A2	transcript	NM_001127661.1	protein_coding	2	c.562+2089T>C
chrA1	211860364	T	C	PASS	1/1	0/1	C	intron_variant	MODIFIER	SLC45A2	SLC45A2	transcript	XM_019814042.2	protein_coding	2	c.562+2089T>C
chrA1	211865070	G	A	PASS	0/1	0/1	A	intron_variant	MODIFIER	SLC45A2	SLC45A2	transcript	NM_001127661.1	protein_coding	2	c.562+6795G>A
chrA1	211865070	G	A	PASS	0/1	0/1	A	intron_variant	MODIFIER	SLC45A2	SLC45A2	transcript	XM_019814042.2	protein_coding	2	c.562+6795G>A
chrA1	211865748	A	G	PASS	0/1	0/1	G	intron_variant	MODIFIER	SLC45A2	SLC45A2	transcript	NM_001127661.1	protein_coding	2	c.562+7473A>G
chrA1	211865748	A	G	PASS	0/1	0/1	G	intron_variant	MODIFIER	SLC45A2	SLC45A2	transcript	XM_019814042.2	protein_coding	2	c.562+7473A>G
chrA1	211865916	C	T	PASS	0/1	0/1	T	intron_variant	MODIFIER	SLC45A2	SLC45A2	transcript	NM_001127661.1	protein_coding	2	c.562+7641C>T
chrA1	211865916	C	T	PASS	0/1	0/1	T	intron_variant	MODIFIER	SLC45A2	SLC45A2	transcript	XM_019814042.2	protein_coding	2	c.562+7641C>T
chrA1	211866441	T	C	PASS	1/1	0/1	C	intron_variant	MODIFIER	SLC45A2	SLC45A2	transcript	NM_001127661.1	protein_coding	2	c.563-7540T>C
chrA1	211866441	T	C	PASS	1/1	0/1	C	intron_variant	MODIFIER	SLC45A2	SLC45A2	transcript	XM_019814042.2	protein_coding	2	c.563-7540T>C
chrA1	211867457	T	C	PASS	1/1	0/1	C	intron_variant	MODIFIER	SLC45A2	SLC45A2	transcript	NM_001127661.1	protein_coding	2	c.563-6524T>C
chrA1	211867457	T	C	PASS	1/1	0/1	C	intron_variant	MODIFIER	SLC45A2	SLC45A2	transcript	XM_019814042.2	protein_coding	2	c.563-6524T>C
chrA1	211867835	T	TG	PASS	0/1	0/1	TG	intron_variant	MODIFIER	SLC45A2	SLC45A2	transcript	NM_001127661.1	protein_coding	2	c.563-6146_563-6145insG
chrA1	211867835	T	TG	PASS	0/1	0/1	TG	intron_variant	MODIFIER	SLC45A2	SLC45A2	transcript	XM_019814042.2	protein_coding	2	c.563-6146_563-6145insG
chrA1	211868740	A	G	PASS	1/1	0/1	G	intron_variant	MODIFIER	SLC45A2	SLC45A2	transcript	NM_001127661.1	protein_coding	2	c.563-5241A>G
chrA1	211868740	A	G	PASS	1/1	0/1	G	intron_variant	MODIFIER	SLC45A2	SLC45A2	transcript	XM_019814042.2	protein_coding	2	c.563-5241A>G
chrA1	211869097	G	T	PASS	1/1	0/1	T	intron_variant	MODIFIER	SLC45A2	SLC45A2	transcript	NM_001127661.1	protein_coding	2	c.563-4884G>T
chrA1	211869097	G	T	PASS	1/1	0/1	T	intron_variant	MODIFIER	SLC45A2	SLC45A2	transcript	XM_019814042.2	protein_coding	2	c.563-4884G>T
chrA1	211869371	T	TA	PASS	1/1	0/1	TA	intron_variant	MODIFIER	SLC45A2	SLC45A2	transcript	NM_001127661.1	protein_coding	2	c.563-4610_563-4609insA
chrA1	211869371	T	TA	PASS	1/1	0/1	TA	intron_variant	MODIFIER	SLC45A2	SLC45A2	transcript	XM_019814042.2	protein_coding	2	c.563-4610_563-4609insA
chrA1	211870135	T	C	PASS	1/1	0/1	C	intron_variant	MODIFIER	SLC45A2	SLC45A2	transcript	NM_001127661.1	protein_coding	2	c.563-3846T>C
chrA1	211870135	T	C	PASS	1/1	0/1	C	intron_variant	MODIFIER	SLC45A2	SLC45A2	transcript	XM_019814042.2	protein_coding	2	c.563-3846T>C
chrA1	211870530	A	T	PASS	1/1	0/1	T	intron_variant	MODIFIER	SLC45A2	SLC45A2	transcript	NM_001127661.1	protein_coding	2	c.563-3451A>T
chrA1	211870530	A	T	PASS	1/1	0/1	T	intron_variant	MODIFIER	SLC45A2	SLC45A2	transcript	XM_019814042.2	protein_coding	2	c.563-3451A>T
chrA1	211870745	A	AG	PASS	1/1	1/1	AG	intron_variant	MODIFIER	SLC45A2	SLC45A2	transcript	NM_001127661.1	protein_coding	2	c.563-3236_563-3235insG
chrA1	211870745	A	AG	PASS	1/1	1/1	AG	intron_variant	MODIFIER	SLC45A2	SLC45A2	transcript	XM_019814042.2	protein_coding	2	c.563-3236_563-3235insG
chrA1	211871289	T	TA	PASS	0/1	0/1	TA	intron_variant	MODIFIER	SLC45A2	SLC45A2	transcript	NM_001127661.1	protein_coding	2	c.563-2692_563-2691insA
chrA1	211871289	T	TA	PASS	0/1	0/1	TA	intron_variant	MODIFIER	SLC45A2	SLC45A2	transcript	XM_019814042.2	protein_coding	2	c.563-2692_563-2691insA
chrA1	211871890	G	T	PASS	1/1	0/1	T	intron_variant	MODIFIER	SLC45A2	SLC45A2	transcript	NM_001127661.1	protein_coding	2	c.563-2091G>T
chrA1	211871890	G	T	PASS	1/1	0/1	T	intron_variant	MODIFIER	SLC45A2	SLC45A2	transcript	XM_019814042.2	protein_coding	2	c.563-2091G>T
chrA1	211872092	C	T	PASS	1/1	0/1	T	intron_variant	MODIFIER	SLC45A2	SLC45A2	transcript	NM_001127661.1	protein_coding	2	c.563-1889C>T
chrA1	211872092	C	T	PASS	1/1	0/1	T	intron_variant	MODIFIER	SLC45A2	SLC45A2	transcript	XM_019814042.2	protein_coding	2	c.563-1889C>T
chrA1	211873173	C	A	PASS	0/1	0/1	A	intron_variant	MODIFIER	SLC45A2	SLC45A2	transcript	NM_001127661.1	protein_coding	2	c.563-808C>A
chrA1	211873173	C	A	PASS	0/1	0/1	A	intron_variant	MODIFIER	SLC45A2	SLC45A2	transcript	XM_019814042.2	protein_coding	2	c.563-808C>A
chrA1	211873840	G	C	PASS	0/1	0/1	C	intron_variant	MODIFIER	SLC45A2	SLC45A2	transcript	NM_001127661.1	protein_coding	2	c.563-141G>C
chrA1	211873840	G	C	PASS	0/1	0/1	C	intron_variant	MODIFIER	SLC45A2	SLC45A2	transcript	XM_019814042.2	protein_coding	2	c.563-141G>C
chrA1	211873939	ATAT	A	PASS	0/1	0/1	A	intron_variant	MODIFIER	SLC45A2	SLC45A2	transcript	NM_001127661.1	protein_coding	2	c.563-41_563-39delTAT
chrA1	211873939	ATAT	A	PASS	0/1	0/1	A	intron_variant	MODIFIER	SLC45A2	SLC45A2	transcript	XM_019814042.2	protein_coding	2	c.563-41_563-39delTAT
chrA1	211873943	A	G	PASS	0/1	0/1	G	intron_variant	MODIFIER	SLC45A2	SLC45A2	transcript	NM_001127661.1	protein_coding	2	c.563-38A>G
chrA1	211873943	A	G	PASS	0/1	0/1	G	intron_variant	MODIFIER	SLC45A2	SLC45A2	transcript	XM_019814042.2	protein_coding	2	c.563-38A>G
chrA1	211875303	A	G	PASS	1/1	0/1	G	intron_variant	MODIFIER	SLC45A2	SLC45A2	transcript	NM_001127661.1	protein_coding	3	c.888+997A>G
chrA1	211875303	A	G	PASS	1/1	0/1	G	intron_variant	MODIFIER	SLC45A2	SLC45A2	transcript	XM_019814042.2	protein_coding	3	c.648+1237A>G
chrA1	211875477	G	A	PASS	0/1	0/1	A	intron_variant	MODIFIER	SLC45A2	SLC45A2	transcript	NM_001127661.1	protein_coding	3	c.888+1171G>A
chrA1	211875477	G	A	PASS	0/1	0/1	A	intron_variant	MODIFIER	SLC45A2	SLC45A2	transcript	XM_019814042.2	protein_coding	3	c.648+1411G>A
chrA1	211875903	AT	A	PASS	1/1	1/1	A	intron_variant	MODIFIER	SLC45A2	SLC45A2	transcript	NM_001127661.1	protein_coding	3	c.888+1598delT
chrA1	211875903	AT	A	PASS	1/1	1/1	A	intron_variant	MODIFIER	SLC45A2	SLC45A2	transcript	XM_019814042.2	protein_coding	3	c.648+1838delT
chrA1	211876213	TA	T	PASS	0/1	0/1	T	intron_variant	MODIFIER	SLC45A2	SLC45A2	transcript	NM_001127661.1	protein_coding	3	c.888+1908delA
chrA1	211876213	TA	T	PASS	0/1	0/1	T	intron_variant	MODIFIER	SLC45A2	SLC45A2	transcript	XM_019814042.2	protein_coding	3	c.648+2148delA
chrA1	211876594	CACCT	C	PASS	0/1	0/1	C	intron_variant	MODIFIER	SLC45A2	SLC45A2	transcript	NM_001127661.1	protein_coding	3	c.889-2256_889-2253delACCT
chrA1	211876594	CACCT	C	PASS	0/1	0/1	C	intron_variant	MODIFIER	SLC45A2	SLC45A2	transcript	XM_019814042.2	protein_coding	3	c.649-2256_649-2253delACCT
chrA1	211877753	AGTGTGT	A	PASS	0/1	0/1	A	intron_variant	MODIFIER	SLC45A2	SLC45A2	transcript	NM_001127661.1	protein_coding	3	c.889-1097_889-1092delGTGTGT
chrA1	211877753	AGTGTGT	A	PASS	0/1	0/1	A	intron_variant	MODIFIER	SLC45A2	SLC45A2	transcript	XM_019814042.2	protein_coding	3	c.649-1097_649-1092delGTGTGT
chrA1	211878146	C	T	PASS	0/1	0/1	T	intron_variant	MODIFIER	SLC45A2	SLC45A2	transcript	NM_001127661.1	protein_coding	3	c.889-705C>T
chrA1	211878146	C	T	PASS	0/1	0/1	T	intron_variant	MODIFIER	SLC45A2	SLC45A2	transcript	XM_019814042.2	protein_coding	3	c.649-705C>T
chrA1	211878467	A	C	PASS	0/1	0/1	C	intron_variant	MODIFIER	SLC45A2	SLC45A2	transcript	NM_001127661.1	protein_coding	3	c.889-384A>C
chrA1	211878467	A	C	PASS	0/1	0/1	C	intron_variant	MODIFIER	SLC45A2	SLC45A2	transcript	XM_019814042.2	protein_coding	3	c.649-384A>C
chrA1	211879964	C	G	PASS	0/1	0/1	G	intron_variant	MODIFIER	SLC45A2	SLC45A2	transcript	NM_001127661.1	protein_coding	5	c.1156+161C>G
chrA1	211879964	C	G	PASS	0/1	0/1	G	intron_variant	MODIFIER	SLC45A2	SLC45A2	transcript	XM_019814042.2	protein_coding	5	c.916+161C>G
chrA1	211881037	CT	C	PASS	1/1	0/1	C	intron_variant	MODIFIER	SLC45A2	SLC45A2	transcript	NM_001127661.1	protein_coding	5	c.1156+1235delT
chrA1	211881037	CT	C	PASS	1/1	0/1	C	intron_variant	MODIFIER	SLC45A2	SLC45A2	transcript	XM_019814042.2	protein_coding	5	c.916+1235delT
chrA1	211881213	G	A	PASS	0/1	0/1	A	intron_variant	MODIFIER	SLC45A2	SLC45A2	transcript	NM_001127661.1	protein_coding	5	c.1156+1410G>A
chrA1	211881213	G	A	PASS	0/1	0/1	A	intron_variant	MODIFIER	SLC45A2	SLC45A2	transcript	XM_019814042.2	protein_coding	5	c.916+1410G>A
chrA1	211881466	A	C	PASS	1/1	0/1	C	intron_variant	MODIFIER	SLC45A2	SLC45A2	transcript	NM_001127661.1	protein_coding	5	c.1156+1663A>C
chrA1	211881466	A	C	PASS	1/1	0/1	C	intron_variant	MODIFIER	SLC45A2	SLC45A2	transcript	XM_019814042.2	protein_coding	5	c.916+1663A>C
chrA1	211882520	G	A	PASS	0/1	0/1	A	intron_variant	MODIFIER	SLC45A2	SLC45A2	transcript	NM_001127661.1	protein_coding	5	c.1157-1889G>A
chrA1	211882520	G	A	PASS	0/1	0/1	A	intron_variant	MODIFIER	SLC45A2	SLC45A2	transcript	XM_019814042.2	protein_coding	5	c.917-1889G>A
chrA1	211882668	G	A	PASS	0/1	0/1	A	intron_variant	MODIFIER	SLC45A2	SLC45A2	transcript	NM_001127661.1	protein_coding	5	c.1157-1741G>A
chrA1	211882668	G	A	PASS	0/1	0/1	A	intron_variant	MODIFIER	SLC45A2	SLC45A2	transcript	XM_019814042.2	protein_coding	5	c.917-1741G>A
chrA1	211882968	G	GA	PASS	0/1	0/1	GA	intron_variant	MODIFIER	SLC45A2	SLC45A2	transcript	NM_001127661.1	protein_coding	5	c.1157-1441_1157-1440insA
chrA1	211882968	G	GA	PASS	0/1	0/1	GA	intron_variant	MODIFIER	SLC45A2	SLC45A2	transcript	XM_019814042.2	protein_coding	5	c.917-1441_917-1440insA
chrA1	211883005	C	T	PASS	1/1	0/1	T	intron_variant	MODIFIER	SLC45A2	SLC45A2	transcript	NM_001127661.1	protein_coding	5	c.1157-1404C>T
chrA1	211883005	C	T	PASS	1/1	0/1	T	intron_variant	MODIFIER	SLC45A2	SLC45A2	transcript	XM_019814042.2	protein_coding	5	c.917-1404C>T
chrA1	211883025	A	T	PASS	0/1	0/1	T	intron_variant	MODIFIER	SLC45A2	SLC45A2	transcript	NM_001127661.1	protein_coding	5	c.1157-1384A>T
chrA1	211883025	A	T	PASS	0/1	0/1	T	intron_variant	MODIFIER	SLC45A2	SLC45A2	transcript	XM_019814042.2	protein_coding	5	c.917-1384A>T
chrA1	211883177	G	A	PASS	0/1	0/1	A	intron_variant	MODIFIER	SLC45A2	SLC45A2	transcript	NM_001127661.1	protein_coding	5	c.1157-1232G>A
chrA1	211883177	G	A	PASS	0/1	0/1	A	intron_variant	MODIFIER	SLC45A2	SLC45A2	transcript	XM_019814042.2	protein_coding	5	c.917-1232G>A
chrA1	211883202	T	C	PASS	0/1	0/1	C	intron_variant	MODIFIER	SLC45A2	SLC45A2	transcript	NM_001127661.1	protein_coding	5	c.1157-1207T>C
chrA1	211883202	T	C	PASS	0/1	0/1	C	intron_variant	MODIFIER	SLC45A2	SLC45A2	transcript	XM_019814042.2	protein_coding	5	c.917-1207T>C
chrA1	211883253	TGAGA	T	PASS	1/1	0/1	T	intron_variant	MODIFIER	SLC45A2	SLC45A2	transcript	NM_001127661.1	protein_coding	5	c.1157-1155_1157-1152delGAGA
chrA1	211883253	TGAGA	T	PASS	1/1	0/1	T	intron_variant	MODIFIER	SLC45A2	SLC45A2	transcript	XM_019814042.2	protein_coding	5	c.917-1155_917-1152delGAGA
chrA1	211883417	G	A	PASS	0/1	0/1	A	intron_variant	MODIFIER	SLC45A2	SLC45A2	transcript	NM_001127661.1	protein_coding	5	c.1157-992G>A
chrA1	211883417	G	A	PASS	0/1	0/1	A	intron_variant	MODIFIER	SLC45A2	SLC45A2	transcript	XM_019814042.2	protein_coding	5	c.917-992G>A
chrA1	211884007	G	A	PASS	0/1	0/1	A	intron_variant	MODIFIER	SLC45A2	SLC45A2	transcript	NM_001127661.1	protein_coding	5	c.1157-402G>A
chrA1	211884007	G	A	PASS	0/1	0/1	A	intron_variant	MODIFIER	SLC45A2	SLC45A2	transcript	XM_019814042.2	protein_coding	5	c.917-402G>A
chrA1	211884058	G	C	PASS	0/1	0/1	C	intron_variant	MODIFIER	SLC45A2	SLC45A2	transcript	NM_001127661.1	protein_coding	5	c.1157-351G>C
chrA1	211884058	G	C	PASS	0/1	0/1	C	intron_variant	MODIFIER	SLC45A2	SLC45A2	transcript	XM_019814042.2	protein_coding	5	c.917-351G>C
chrA1	211884377	T	TCA	PASS	0/1	0/1	TCA	intron_variant	MODIFIER	SLC45A2	SLC45A2	transcript	NM_001127661.1	protein_coding	5	c.1157-32_1157-31insCA
chrA1	211884377	T	TCA	PASS	0/1	0/1	TCA	intron_variant	MODIFIER	SLC45A2	SLC45A2	transcript	XM_019814042.2	protein_coding	5	c.917-32_917-31insCA
chrA1	211884382	C	T	PASS	0/1	0/1	T	intron_variant	MODIFIER	SLC45A2	SLC45A2	transcript	NM_001127661.1	protein_coding	5	c.1157-27C>T
chrA1	211884382	C	T	PASS	0/1	0/1	T	intron_variant	MODIFIER	SLC45A2	SLC45A2	transcript	XM_019814042.2	protein_coding	5	c.917-27C>T
chrA1	211884390	CTCTT	C	PASS	0/1	0/1	C	intron_variant	MODIFIER	SLC45A2	SLC45A2	transcript	NM_001127661.1	protein_coding	5	c.1157-18_1157-15delTCTT
chrA1	211884390	CTCTT	C	PASS	0/1	0/1	C	intron_variant	MODIFIER	SLC45A2	SLC45A2	transcript	XM_019814042.2	protein_coding	5	c.917-18_917-15delTCTT
chrA1	211884684	C	T	PASS	0/1	0/1	T	intron_variant	MODIFIER	SLC45A2	SLC45A2	transcript	NM_001127661.1	protein_coding	6	c.1371+61C>T
chrA1	211884684	C	T	PASS	0/1	0/1	T	intron_variant	MODIFIER	SLC45A2	SLC45A2	transcript	XM_019814042.2	protein_coding	6	c.1131+61C>T
chrA1	211884727	T	A	PASS	0/1	0/1	A	intron_variant	MODIFIER	SLC45A2	SLC45A2	transcript	NM_001127661.1	protein_coding	6	c.1371+104T>A
chrA1	211884727	T	A	PASS	0/1	0/1	A	intron_variant	MODIFIER	SLC45A2	SLC45A2	transcript	XM_019814042.2	protein_coding	6	c.1131+104T>A
chrA1	211884952	G	A	PASS	0/1	0/1	A	intron_variant	MODIFIER	SLC45A2	SLC45A2	transcript	NM_001127661.1	protein_coding	6	c.1371+329G>A
chrA1	211884952	G	A	PASS	0/1	0/1	A	intron_variant	MODIFIER	SLC45A2	SLC45A2	transcript	XM_019814042.2	protein_coding	6	c.1131+329G>A
chrA1	211885196	T	A	PASS	0/1	0/1	A	intron_variant	MODIFIER	SLC45A2	SLC45A2	transcript	NM_001127661.1	protein_coding	6	c.1371+573T>A
chrA1	211885196	T	A	PASS	0/1	0/1	A	intron_variant	MODIFIER	SLC45A2	SLC45A2	transcript	XM_019814042.2	protein_coding	6	c.1131+573T>A
chrA1	211886249	G	A	PASS	0/1	0/1	A	intron_variant	MODIFIER	SLC45A2	SLC45A2	transcript	NM_001127661.1	protein_coding	6	c.1372-697G>A
chrA1	211886249	G	A	PASS	0/1	0/1	A	intron_variant	MODIFIER	SLC45A2	SLC45A2	transcript	XM_019814042.2	protein_coding	6	c.1132-697G>A
chrA1	211886303	CT	C	PASS	0/1	0/1	C	intron_variant	MODIFIER	SLC45A2	SLC45A2	transcript	NM_001127661.1	protein_coding	6	c.1372-642delT
chrA1	211886303	CT	C	PASS	0/1	0/1	C	intron_variant	MODIFIER	SLC45A2	SLC45A2	transcript	XM_019814042.2	protein_coding	6	c.1132-642delT
chrA1	211886910	A	G	SnpCluster	0/1	0/1	G	intron_variant	MODIFIER	SLC45A2	SLC45A2	transcript	NM_001127661.1	protein_coding	6	c.1372-36A>G
chrA1	211886910	A	G	SnpCluster	0/1	0/1	G	intron_variant	MODIFIER	SLC45A2	SLC45A2	transcript	XM_019814042.2	protein_coding	6	c.1132-36A>G
chrA1	211887534	GT	G	PASS	1/1	0/1	G	3_prime_UTR_variant	MODIFIER	SLC45A2	SLC45A2	transcript	XM_019814042.2	protein_coding	7	c.*375delT
chrA1	211887534	GT	G	PASS	1/1	0/1	G	downstream_gene_variant	MODIFIER	SLC45A2	SLC45A2	transcript	NM_001127661.1	protein_coding	-1	c.*368delT
chrA1	211889503	C	T	PASS	0/1	0/1	T	downstream_gene_variant	MODIFIER	SLC45A2	SLC45A2	transcript	NM_001127661.1	protein_coding	-1	c.*2336C>T
chrA1	211889503	C	T	PASS	0/1	0/1	T	downstream_gene_variant	MODIFIER	SLC45A2	SLC45A2	transcript	XM_019814042.2	protein_coding	-1	c.*2336C>T
chrA1	211889503	C	T	PASS	0/1	0/1	T	intergenic_region	MODIFIER	SLC45A2-RXFP3	SLC45A2-RXFP3	intergenic_region	SLC45A2-RXFP3		-1	n.211889503C>T
chrA1	211889533	G	C	PASS	1/1	0/1	C	downstream_gene_variant	MODIFIER	SLC45A2	SLC45A2	transcript	NM_001127661.1	protein_coding	-1	c.*2366G>C
chrA1	211889533	G	C	PASS	1/1	0/1	C	downstream_gene_variant	MODIFIER	SLC45A2	SLC45A2	transcript	XM_019814042.2	protein_coding	-1	c.*2366G>C
chrA1	211889533	G	C	PASS	1/1	0/1	C	intergenic_region	MODIFIER	SLC45A2-RXFP3	SLC45A2-RXFP3	intergenic_region	SLC45A2-RXFP3		-1	n.211889533G>C
chrA1	211889608	C	T	PASS	0/1	0/1	T	downstream_gene_variant	MODIFIER	SLC45A2	SLC45A2	transcript	NM_001127661.1	protein_coding	-1	c.*2441C>T
chrA1	211889608	C	T	PASS	0/1	0/1	T	downstream_gene_variant	MODIFIER	SLC45A2	SLC45A2	transcript	XM_019814042.2	protein_coding	-1	c.*2441C>T
chrA1	211889608	C	T	PASS	0/1	0/1	T	intergenic_region	MODIFIER	SLC45A2-RXFP3	SLC45A2-RXFP3	intergenic_region	SLC45A2-RXFP3		-1	n.211889608C>T
chrA1	211889697	TTA	T	PASS	0/1	0/1	T	downstream_gene_variant	MODIFIER	SLC45A2	SLC45A2	transcript	NM_001127661.1	protein_coding	-1	c.*2531_*2532delTA
chrA1	211889697	TTA	T	PASS	0/1	0/1	T	downstream_gene_variant	MODIFIER	SLC45A2	SLC45A2	transcript	XM_019814042.2	protein_coding	-1	c.*2531_*2532delTA
chrA1	211889697	TTA	T	PASS	0/1	0/1	T	intergenic_region	MODIFIER	SLC45A2-RXFP3	SLC45A2-RXFP3	intergenic_region	SLC45A2-RXFP3		-1	n.211889698_211889699delTA
chrA1	211889786	T	G	PASS	1/1	0/1	G	downstream_gene_variant	MODIFIER	SLC45A2	SLC45A2	transcript	NM_001127661.1	protein_coding	-1	c.*2619T>G
chrA1	211889786	T	G	PASS	1/1	0/1	G	downstream_gene_variant	MODIFIER	SLC45A2	SLC45A2	transcript	XM_019814042.2	protein_coding	-1	c.*2619T>G
chrA1	211889786	T	G	PASS	1/1	0/1	G	intergenic_region	MODIFIER	SLC45A2-RXFP3	SLC45A2-RXFP3	intergenic_region	SLC45A2-RXFP3		-1	n.211889786T>G
chrA1	211890037	G	A	PASS	1/1	0/1	A	downstream_gene_variant	MODIFIER	SLC45A2	SLC45A2	transcript	NM_001127661.1	protein_coding	-1	c.*2870G>A
chrA1	211890037	G	A	PASS	1/1	0/1	A	downstream_gene_variant	MODIFIER	SLC45A2	SLC45A2	transcript	XM_019814042.2	protein_coding	-1	c.*2870G>A
chrA1	211890037	G	A	PASS	1/1	0/1	A	intergenic_region	MODIFIER	SLC45A2-RXFP3	SLC45A2-RXFP3	intergenic_region	SLC45A2-RXFP3		-1	n.211890037G>A
chrA1	211890047	G	A	PASS	1/1	0/1	A	downstream_gene_variant	MODIFIER	SLC45A2	SLC45A2	transcript	NM_001127661.1	protein_coding	-1	c.*2880G>A
chrA1	211890047	G	A	PASS	1/1	0/1	A	downstream_gene_variant	MODIFIER	SLC45A2	SLC45A2	transcript	XM_019814042.2	protein_coding	-1	c.*2880G>A
chrA1	211890047	G	A	PASS	1/1	0/1	A	intergenic_region	MODIFIER	SLC45A2-RXFP3	SLC45A2-RXFP3	intergenic_region	SLC45A2-RXFP3		-1	n.211890047G>A
chrA1	211890765	G	C	PASS	1/1	0/1	C	downstream_gene_variant	MODIFIER	SLC45A2	SLC45A2	transcript	NM_001127661.1	protein_coding	-1	c.*3598G>C
chrA1	211890765	G	C	PASS	1/1	0/1	C	downstream_gene_variant	MODIFIER	SLC45A2	SLC45A2	transcript	XM_019814042.2	protein_coding	-1	c.*3598G>C
chrA1	211891410	T	C	PASS	1/1	0/1	C	downstream_gene_variant	MODIFIER	SLC45A2	SLC45A2	transcript	NM_001127661.1	protein_coding	-1	c.*4243T>C
chrA1	211891410	T	C	PASS	1/1	0/1	C	downstream_gene_variant	MODIFIER	SLC45A2	SLC45A2	transcript	XM_019814042.2	protein_coding	-1	c.*4243T>C
chrA1	211891721	T	C	PASS	1/1	0/1	C	downstream_gene_variant	MODIFIER	SLC45A2	SLC45A2	transcript	NM_001127661.1	protein_coding	-1	c.*4554T>C
chrA1	211891721	T	C	PASS	1/1	0/1	C	downstream_gene_variant	MODIFIER	SLC45A2	SLC45A2	transcript	XM_019814042.2	protein_coding	-1	c.*4554T>C
chrA1	211891723	A	C	PASS	1/1	0/1	C	downstream_gene_variant	MODIFIER	SLC45A2	SLC45A2	transcript	NM_001127661.1	protein_coding	-1	c.*4556A>C
chrA1	211891723	A	C	PASS	1/1	0/1	C	downstream_gene_variant	MODIFIER	SLC45A2	SLC45A2	transcript	XM_019814042.2	protein_coding	-1	c.*4556A>C
chrA1	211892506	A	G	PASS	1/1	0/1	G	downstream_gene_variant	MODIFIER	SLC45A2	SLC45A2	transcript	XM_019814042.2	protein_coding	-1	c.*5339A>G
chrA1	211892608	G	T	PASS	1/1	0/1	T	downstream_gene_variant	MODIFIER	SLC45A2	SLC45A2	transcript	XM_019814042.2	protein_coding	-1	c.*5441G>T
chrA1	211892645	A	G	PASS	1/1	0/1	G	downstream_gene_variant	MODIFIER	SLC45A2	SLC45A2	transcript	XM_019814042.2	protein_coding	-1	c.*5478A>G
chrA1	51905760	G	A	PASS	1/1	1/1	A	intergenic_region	MODIFIER	SLAIN1-EDNRB	SLAIN1-EDNRB	intergenic_region	SLAIN1-EDNRB		-1	n.51905760G>A
chrA1	51905885	GT	G	PASS	1/1	1/1	G	intergenic_region	MODIFIER	SLAIN1-EDNRB	SLAIN1-EDNRB	intergenic_region	SLAIN1-EDNRB		-1	n.51905886delT
chrA1	51905935	C	CAGAG	PASS	1/1	1/1	CAGAG	intergenic_region	MODIFIER	SLAIN1-EDNRB	SLAIN1-EDNRB	intergenic_region	SLAIN1-EDNRB		-1	n.51905935_51905936insAGAG
chrA1	51905953	G	A	PASS	1/1	0/1	A	intergenic_region	MODIFIER	SLAIN1-EDNRB	SLAIN1-EDNRB	intergenic_region	SLAIN1-EDNRB		-1	n.51905953G>A
chrA1	51906031	A	G	PASS	1/1	1/1	G	intergenic_region	MODIFIER	SLAIN1-EDNRB	SLAIN1-EDNRB	intergenic_region	SLAIN1-EDNRB		-1	n.51906031A>G
chrA1	51906032	C	A	PASS	1/1	1/1	A	intergenic_region	MODIFIER	SLAIN1-EDNRB	SLAIN1-EDNRB	intergenic_region	SLAIN1-EDNRB		-1	n.51906032C>A
chrA1	51906139	C	T	PASS	1/1	0/1	T	intergenic_region	MODIFIER	SLAIN1-EDNRB	SLAIN1-EDNRB	intergenic_region	SLAIN1-EDNRB		-1	n.51906139C>T
chrA1	51906213	AGGG	A	PASS	1/1	1/1	A	intergenic_region	MODIFIER	SLAIN1-EDNRB	SLAIN1-EDNRB	intergenic_region	SLAIN1-EDNRB		-1	n.51906214_51906216delGGG
chrA1	51906427	G	C	PASS	1/1	1/1	C	intergenic_region	MODIFIER	SLAIN1-EDNRB	SLAIN1-EDNRB	intergenic_region	SLAIN1-EDNRB		-1	n.51906427G>C
chrA1	51906619	G	A	PASS	1/1	0/1	A	intergenic_region	MODIFIER	SLAIN1-EDNRB	SLAIN1-EDNRB	intergenic_region	SLAIN1-EDNRB		-1	n.51906619G>A
chrA1	51906951	G	A	PASS	1/1	0/1	A	intergenic_region	MODIFIER	SLAIN1-EDNRB	SLAIN1-EDNRB	intergenic_region	SLAIN1-EDNRB		-1	n.51906951G>A
chrA1	51907070	C	T	PASS	1/1	0/1	T	intergenic_region	MODIFIER	SLAIN1-EDNRB	SLAIN1-EDNRB	intergenic_region	SLAIN1-EDNRB		-1	n.51907070C>T
chrA1	51907392	G	A	PASS	1/1	0/1	A	intergenic_region	MODIFIER	SLAIN1-EDNRB	SLAIN1-EDNRB	intergenic_region	SLAIN1-EDNRB		-1	n.51907392G>A
chrA1	51907461	G	T	PASS	1/1	0/1	T	intergenic_region	MODIFIER	SLAIN1-EDNRB	SLAIN1-EDNRB	intergenic_region	SLAIN1-EDNRB		-1	n.51907461G>T
chrA1	51908373	C	T	PASS	1/1	1/1	T	intergenic_region	MODIFIER	SLAIN1-EDNRB	SLAIN1-EDNRB	intergenic_region	SLAIN1-EDNRB		-1	n.51908373C>T
chrA1	51908414	C	G	PASS	1/1	0/1	G	intergenic_region	MODIFIER	SLAIN1-EDNRB	SLAIN1-EDNRB	intergenic_region	SLAIN1-EDNRB		-1	n.51908414C>G
chrA1	51908666	T	TTTA	PASS	1/1	0/1	TTTA	intergenic_region	MODIFIER	SLAIN1-EDNRB	SLAIN1-EDNRB	intergenic_region	SLAIN1-EDNRB		-1	n.51908666_51908667insTTA
chrA1	51909040	T	C	PASS	1/1	1/1	C	intergenic_region	MODIFIER	SLAIN1-EDNRB	SLAIN1-EDNRB	intergenic_region	SLAIN1-EDNRB		-1	n.51909040T>C
chrA1	51909364	T	C	PASS	1/1	0/1	C	intergenic_region	MODIFIER	SLAIN1-EDNRB	SLAIN1-EDNRB	intergenic_region	SLAIN1-EDNRB		-1	n.51909364T>C
chrA1	51909378	A	C	PASS	1/1	0/1	C	intergenic_region	MODIFIER	SLAIN1-EDNRB	SLAIN1-EDNRB	intergenic_region	SLAIN1-EDNRB		-1	n.51909378A>C
chrA1	51910131	G	C	PASS	1/1	0/1	C	intergenic_region	MODIFIER	SLAIN1-EDNRB	SLAIN1-EDNRB	intergenic_region	SLAIN1-EDNRB		-1	n.51910131G>C
chrA1	51910772	CAG	C	PASS	1/1	0/1	C	intergenic_region	MODIFIER	SLAIN1-EDNRB	SLAIN1-EDNRB	intergenic_region	SLAIN1-EDNRB		-1	n.51910773_51910774delAG
chrA1	51911415	A	G	PASS	1/1	0/1	G	intergenic_region	MODIFIER	SLAIN1-EDNRB	SLAIN1-EDNRB	intergenic_region	SLAIN1-EDNRB		-1	n.51911415A>G
chrA1	51911638	G	A	PASS	1/1	0/1	A	intergenic_region	MODIFIER	SLAIN1-EDNRB	SLAIN1-EDNRB	intergenic_region	SLAIN1-EDNRB		-1	n.51911638G>A
chrA1	51911685	A	G	PASS	1/1	0/1	G	intergenic_region	MODIFIER	SLAIN1-EDNRB	SLAIN1-EDNRB	intergenic_region	SLAIN1-EDNRB		-1	n.51911685A>G
chrA1	51911728	C	T	PASS	1/1	0/1	T	intergenic_region	MODIFIER	SLAIN1-EDNRB	SLAIN1-EDNRB	intergenic_region	SLAIN1-EDNRB		-1	n.51911728C>T
chrA1	51912077	C	T	PASS	1/1	0/1	T	intergenic_region	MODIFIER	SLAIN1-EDNRB	SLAIN1-EDNRB	intergenic_region	SLAIN1-EDNRB		-1	n.51912077C>T
chrA1	51912152	G	A	PASS	1/1	0/1	A	intergenic_region	MODIFIER	SLAIN1-EDNRB	SLAIN1-EDNRB	intergenic_region	SLAIN1-EDNRB		-1	n.51912152G>A
chrA1	51912454	C	A	PASS	1/1	0/1	A	intergenic_region	MODIFIER	SLAIN1-EDNRB	SLAIN1-EDNRB	intergenic_region	SLAIN1-EDNRB		-1	n.51912454C>A
chrA1	51912766	CCG	C	PASS	1/1	0/1	C	intergenic_region	MODIFIER	SLAIN1-EDNRB	SLAIN1-EDNRB	intergenic_region	SLAIN1-EDNRB		-1	n.51912767_51912768delCG
chrA1	51912825	G	A	PASS	1/1	0/1	A	intergenic_region	MODIFIER	SLAIN1-EDNRB	SLAIN1-EDNRB	intergenic_region	SLAIN1-EDNRB		-1	n.51912825G>A
chrA1	51912827	G	A	PASS	1/1	1/1	A	intergenic_region	MODIFIER	SLAIN1-EDNRB	SLAIN1-EDNRB	intergenic_region	SLAIN1-EDNRB		-1	n.51912827G>A
chrA1	51913052	A	G	PASS	1/1	0/1	G	intergenic_region	MODIFIER	SLAIN1-EDNRB	SLAIN1-EDNRB	intergenic_region	SLAIN1-EDNRB		-1	n.51913052A>G
chrA1	51913200	A	G	PASS	1/1	0/1	G	intergenic_region	MODIFIER	SLAIN1-EDNRB	SLAIN1-EDNRB	intergenic_region	SLAIN1-EDNRB		-1	n.51913200A>G
chrA1	51913363	G	GT	PASS	1/1	0/1	GT	intergenic_region	MODIFIER	SLAIN1-EDNRB	SLAIN1-EDNRB	intergenic_region	SLAIN1-EDNRB		-1	n.51913363_51913364insT
chrA1	51913426	C	T	PASS	1/1	1/1	T	intergenic_region	MODIFIER	SLAIN1-EDNRB	SLAIN1-EDNRB	intergenic_region	SLAIN1-EDNRB		-1	n.51913426C>T
chrA1	51913578	A	C	PASS	1/1	1/1	C	intergenic_region	MODIFIER	SLAIN1-EDNRB	SLAIN1-EDNRB	intergenic_region	SLAIN1-EDNRB		-1	n.51913578A>C
chrA1	51913579	G	A	PASS	1/1	1/1	A	intergenic_region	MODIFIER	SLAIN1-EDNRB	SLAIN1-EDNRB	intergenic_region	SLAIN1-EDNRB		-1	n.51913579G>A
chrA1	51913589	A	G	PASS	1/1	1/1	G	intergenic_region	MODIFIER	SLAIN1-EDNRB	SLAIN1-EDNRB	intergenic_region	SLAIN1-EDNRB		-1	n.51913589A>G
chrA1	51913603	G	A	PASS	1/1	0/1	A	intergenic_region	MODIFIER	SLAIN1-EDNRB	SLAIN1-EDNRB	intergenic_region	SLAIN1-EDNRB		-1	n.51913603G>A
chrA1	51913740	C	T	PASS	1/1	0/1	T	intergenic_region	MODIFIER	SLAIN1-EDNRB	SLAIN1-EDNRB	intergenic_region	SLAIN1-EDNRB		-1	n.51913740C>T
chrA1	51913762	C	T	PASS	1/1	0/1	T	intergenic_region	MODIFIER	SLAIN1-EDNRB	SLAIN1-EDNRB	intergenic_region	SLAIN1-EDNRB		-1	n.51913762C>T
chrA1	51913767	G	A	PASS	1/1	1/1	A	intergenic_region	MODIFIER	SLAIN1-EDNRB	SLAIN1-EDNRB	intergenic_region	SLAIN1-EDNRB		-1	n.51913767G>A
chrA1	51913800	A	G	PASS	1/1	0/1	G	intergenic_region	MODIFIER	SLAIN1-EDNRB	SLAIN1-EDNRB	intergenic_region	SLAIN1-EDNRB		-1	n.51913800A>G
chrA1	51913841	C	A	PASS	1/1	0/1	A	intergenic_region	MODIFIER	SLAIN1-EDNRB	SLAIN1-EDNRB	intergenic_region	SLAIN1-EDNRB		-1	n.51913841C>A
chrA1	51913854	G	A	PASS	1/1	0/1	A	intergenic_region	MODIFIER	SLAIN1-EDNRB	SLAIN1-EDNRB	intergenic_region	SLAIN1-EDNRB		-1	n.51913854G>A
chrA1	51913913	C	A	PASS	1/1	1/1	A	intergenic_region	MODIFIER	SLAIN1-EDNRB	SLAIN1-EDNRB	intergenic_region	SLAIN1-EDNRB		-1	n.51913913C>A
chrA1	51914524	A	T	PASS	1/1	1/1	T	intergenic_region	MODIFIER	SLAIN1-EDNRB	SLAIN1-EDNRB	intergenic_region	SLAIN1-EDNRB		-1	n.51914524A>T
chrA1	51914758	T	G	PASS	1/1	1/1	G	intergenic_region	MODIFIER	SLAIN1-EDNRB	SLAIN1-EDNRB	intergenic_region	SLAIN1-EDNRB		-1	n.51914758T>G
chrA1	51915879	G	T	PASS	1/1	1/1	T	intergenic_region	MODIFIER	SLAIN1-EDNRB	SLAIN1-EDNRB	intergenic_region	SLAIN1-EDNRB		-1	n.51915879G>T
chrA1	51916006	G	A	PASS	1/1	1/1	A	intergenic_region	MODIFIER	SLAIN1-EDNRB	SLAIN1-EDNRB	intergenic_region	SLAIN1-EDNRB		-1	n.51916006G>A
chrA1	51916070	A	G	PASS	1/1	0/1	G	intergenic_region	MODIFIER	SLAIN1-EDNRB	SLAIN1-EDNRB	intergenic_region	SLAIN1-EDNRB		-1	n.51916070A>G
chrA1	51916690	G	T	PASS	1/1	0/1	T	intergenic_region	MODIFIER	SLAIN1-EDNRB	SLAIN1-EDNRB	intergenic_region	SLAIN1-EDNRB		-1	n.51916690G>T
chrA1	51916718	TTCTCTCTCTCTC	T	PASS	1/1	0/1	T	intergenic_region	MODIFIER	SLAIN1-EDNRB	SLAIN1-EDNRB	intergenic_region	SLAIN1-EDNRB		-1	n.51916719_51916730delTCTCTCTCTCTC
chrA1	51917492	A	G	PASS	1/1	1/1	G	intergenic_region	MODIFIER	SLAIN1-EDNRB	SLAIN1-EDNRB	intergenic_region	SLAIN1-EDNRB		-1	n.51917492A>G
chrA1	51918257	C	G	PASS	1/1	0/1	G	intergenic_region	MODIFIER	SLAIN1-EDNRB	SLAIN1-EDNRB	intergenic_region	SLAIN1-EDNRB		-1	n.51918257C>G
chrA1	51918639	G	A	PASS	1/1	0/1	A	intergenic_region	MODIFIER	SLAIN1-EDNRB	SLAIN1-EDNRB	intergenic_region	SLAIN1-EDNRB		-1	n.51918639G>A
chrA1	51918774	T	A	PASS	1/1	1/1	A	intergenic_region	MODIFIER	SLAIN1-EDNRB	SLAIN1-EDNRB	intergenic_region	SLAIN1-EDNRB		-1	n.51918774T>A
chrA1	51918884	A	G	PASS	1/1	0/1	G	intergenic_region	MODIFIER	SLAIN1-EDNRB	SLAIN1-EDNRB	intergenic_region	SLAIN1-EDNRB		-1	n.51918884A>G
chrA1	51920049	T	A	PASS	1/1	0/1	A	intergenic_region	MODIFIER	SLAIN1-EDNRB	SLAIN1-EDNRB	intergenic_region	SLAIN1-EDNRB		-1	n.51920049T>A
chrA1	51920357	C	T	PASS	1/1	0/1	T	intergenic_region	MODIFIER	SLAIN1-EDNRB	SLAIN1-EDNRB	intergenic_region	SLAIN1-EDNRB		-1	n.51920357C>T
chrA1	51920825	A	G	PASS	1/1	1/1	G	intergenic_region	MODIFIER	SLAIN1-EDNRB	SLAIN1-EDNRB	intergenic_region	SLAIN1-EDNRB		-1	n.51920825A>G
chrA1	51921422	TC	T	PASS	1/1	0/1	T	intergenic_region	MODIFIER	SLAIN1-EDNRB	SLAIN1-EDNRB	intergenic_region	SLAIN1-EDNRB		-1	n.51921423delC
chrA1	51921424	A	T	PASS	1/1	0/1	T	intergenic_region	MODIFIER	SLAIN1-EDNRB	SLAIN1-EDNRB	intergenic_region	SLAIN1-EDNRB		-1	n.51921424A>T
chrA1	51922406	C	T	PASS	1/1	0/1	T	intergenic_region	MODIFIER	SLAIN1-EDNRB	SLAIN1-EDNRB	intergenic_region	SLAIN1-EDNRB		-1	n.51922406C>T
chrA1	51923376	A	G	PASS	1/1	1/1	G	intergenic_region	MODIFIER	SLAIN1-EDNRB	SLAIN1-EDNRB	intergenic_region	SLAIN1-EDNRB		-1	n.51923376A>G
chrA1	51923405	A	G	PASS	1/1	1/1	G	intergenic_region	MODIFIER	SLAIN1-EDNRB	SLAIN1-EDNRB	intergenic_region	SLAIN1-EDNRB		-1	n.51923405A>G
chrA1	51924310	TA	T	PASS	1/1	1/1	T	intergenic_region	MODIFIER	SLAIN1-EDNRB	SLAIN1-EDNRB	intergenic_region	SLAIN1-EDNRB		-1	n.51924311delA
chrA1	51924664	G	A	PASS	1/1	0/1	A	intergenic_region	MODIFIER	SLAIN1-EDNRB	SLAIN1-EDNRB	intergenic_region	SLAIN1-EDNRB		-1	n.51924664G>A
chrA1	51924681	C	T	PASS	1/1	0/1	T	intergenic_region	MODIFIER	SLAIN1-EDNRB	SLAIN1-EDNRB	intergenic_region	SLAIN1-EDNRB		-1	n.51924681C>T
chrA1	51924907	A	T	PASS	1/1	1/1	T	intergenic_region	MODIFIER	SLAIN1-EDNRB	SLAIN1-EDNRB	intergenic_region	SLAIN1-EDNRB		-1	n.51924907A>T
chrA1	51924961	T	C	PASS	1/1	0/1	C	intergenic_region	MODIFIER	SLAIN1-EDNRB	SLAIN1-EDNRB	intergenic_region	SLAIN1-EDNRB		-1	n.51924961T>C
chrA1	51925546	A	G	PASS	1/1	1/1	G	intergenic_region	MODIFIER	SLAIN1-EDNRB	SLAIN1-EDNRB	intergenic_region	SLAIN1-EDNRB		-1	n.51925546A>G
chrA1	51925701	C	A	PASS	1/1	0/1	A	intergenic_region	MODIFIER	SLAIN1-EDNRB	SLAIN1-EDNRB	intergenic_region	SLAIN1-EDNRB		-1	n.51925701C>A
chrA1	51925862	T	A	PASS	1/1	0/1	A	intergenic_region	MODIFIER	SLAIN1-EDNRB	SLAIN1-EDNRB	intergenic_region	SLAIN1-EDNRB		-1	n.51925862T>A
chrA1	51925863	T	A	PASS	1/1	0/1	A	intergenic_region	MODIFIER	SLAIN1-EDNRB	SLAIN1-EDNRB	intergenic_region	SLAIN1-EDNRB		-1	n.51925863T>A
chrA1	51925920	G	GAGAC	PASS	1/1	0/1	GAGAC	intergenic_region	MODIFIER	SLAIN1-EDNRB	SLAIN1-EDNRB	intergenic_region	SLAIN1-EDNRB		-1	n.51925920_51925921insAGAC
chrA1	51925997	T	C	PASS	1/1	1/1	C	intergenic_region	MODIFIER	SLAIN1-EDNRB	SLAIN1-EDNRB	intergenic_region	SLAIN1-EDNRB		-1	n.51925997T>C
chrA1	51926091	C	T	PASS	1/1	0/1	T	intergenic_region	MODIFIER	SLAIN1-EDNRB	SLAIN1-EDNRB	intergenic_region	SLAIN1-EDNRB		-1	n.51926091C>T
chrA1	51926178	C	A	PASS	1/1	1/1	A	intergenic_region	MODIFIER	SLAIN1-EDNRB	SLAIN1-EDNRB	intergenic_region	SLAIN1-EDNRB		-1	n.51926178C>A
chrA1	51926193	G	A	PASS	1/1	0/1	A	intergenic_region	MODIFIER	SLAIN1-EDNRB	SLAIN1-EDNRB	intergenic_region	SLAIN1-EDNRB		-1	n.51926193G>A
chrA1	51926818	T	TA	PASS	1/1	0/1	TA	intergenic_region	MODIFIER	SLAIN1-EDNRB	SLAIN1-EDNRB	intergenic_region	SLAIN1-EDNRB		-1	n.51926818_51926819insA
chrA1	51926906	A	G	PASS	1/1	0/1	G	intergenic_region	MODIFIER	SLAIN1-EDNRB	SLAIN1-EDNRB	intergenic_region	SLAIN1-EDNRB		-1	n.51926906A>G
chrA1	51927252	C	T	PASS	1/1	0/1	T	intergenic_region	MODIFIER	SLAIN1-EDNRB	SLAIN1-EDNRB	intergenic_region	SLAIN1-EDNRB		-1	n.51927252C>T
chrA1	51927267	C	G	PASS	1/1	0/1	G	intergenic_region	MODIFIER	SLAIN1-EDNRB	SLAIN1-EDNRB	intergenic_region	SLAIN1-EDNRB		-1	n.51927267C>G
chrA1	51927861	T	C	PASS	1/1	0/1	C	intergenic_region	MODIFIER	SLAIN1-EDNRB	SLAIN1-EDNRB	intergenic_region	SLAIN1-EDNRB		-1	n.51927861T>C
chrA1	51928120	C	T	PASS	1/1	0/1	T	intergenic_region	MODIFIER	SLAIN1-EDNRB	SLAIN1-EDNRB	intergenic_region	SLAIN1-EDNRB		-1	n.51928120C>T
chrA1	51928201	G	C	PASS	1/1	0/1	C	intergenic_region	MODIFIER	SLAIN1-EDNRB	SLAIN1-EDNRB	intergenic_region	SLAIN1-EDNRB		-1	n.51928201G>C
chrA1	51928247	A	G	PASS	1/1	0/1	G	intergenic_region	MODIFIER	SLAIN1-EDNRB	SLAIN1-EDNRB	intergenic_region	SLAIN1-EDNRB		-1	n.51928247A>G
chrA1	51929980	AT	A	PASS	1/1	1/1	A	intergenic_region	MODIFIER	SLAIN1-EDNRB	SLAIN1-EDNRB	intergenic_region	SLAIN1-EDNRB		-1	n.51929981delT
chrA1	51930669	C	G	PASS	1/1	0/1	G	intergenic_region	MODIFIER	SLAIN1-EDNRB	SLAIN1-EDNRB	intergenic_region	SLAIN1-EDNRB		-1	n.51930669C>G
chrA1	51930801	T	C	PASS	1/1	1/1	C	intergenic_region	MODIFIER	SLAIN1-EDNRB	SLAIN1-EDNRB	intergenic_region	SLAIN1-EDNRB		-1	n.51930801T>C
chrA1	51931003	T	C	PASS	1/1	1/1	C	intergenic_region	MODIFIER	SLAIN1-EDNRB	SLAIN1-EDNRB	intergenic_region	SLAIN1-EDNRB		-1	n.51931003T>C
chrA1	51931016	C	T	PASS	1/1	0/1	T	intergenic_region	MODIFIER	SLAIN1-EDNRB	SLAIN1-EDNRB	intergenic_region	SLAIN1-EDNRB		-1	n.51931016C>T
chrA1	51931060	T	G	PASS	1/1	0/1	G	intergenic_region	MODIFIER	SLAIN1-EDNRB	SLAIN1-EDNRB	intergenic_region	SLAIN1-EDNRB		-1	n.51931060T>G
chrA1	51931094	G	A	PASS	1/1	0/1	A	intergenic_region	MODIFIER	SLAIN1-EDNRB	SLAIN1-EDNRB	intergenic_region	SLAIN1-EDNRB		-1	n.51931094G>A
chrA1	51931214	A	G	PASS	1/1	1/1	G	intergenic_region	MODIFIER	SLAIN1-EDNRB	SLAIN1-EDNRB	intergenic_region	SLAIN1-EDNRB		-1	n.51931214A>G
chrA1	51931248	T	C	PASS	1/1	1/1	C	intergenic_region	MODIFIER	SLAIN1-EDNRB	SLAIN1-EDNRB	intergenic_region	SLAIN1-EDNRB		-1	n.51931248T>C
chrA1	51931268	T	C	PASS	1/1	0/1	C	intergenic_region	MODIFIER	SLAIN1-EDNRB	SLAIN1-EDNRB	intergenic_region	SLAIN1-EDNRB		-1	n.51931268T>C
chrA1	51931348	A	G	PASS	1/1	0/1	G	intergenic_region	MODIFIER	SLAIN1-EDNRB	SLAIN1-EDNRB	intergenic_region	SLAIN1-EDNRB		-1	n.51931348A>G
chrA1	51931561	A	G	PASS	1/1	0/1	G	intergenic_region	MODIFIER	SLAIN1-EDNRB	SLAIN1-EDNRB	intergenic_region	SLAIN1-EDNRB		-1	n.51931561A>G
chrA1	51931757	A	G	PASS	1/1	1/1	G	intergenic_region	MODIFIER	SLAIN1-EDNRB	SLAIN1-EDNRB	intergenic_region	SLAIN1-EDNRB		-1	n.51931757A>G
chrA1	51931861	A	G	PASS	1/1	1/1	G	intergenic_region	MODIFIER	SLAIN1-EDNRB	SLAIN1-EDNRB	intergenic_region	SLAIN1-EDNRB		-1	n.51931861A>G
chrA1	51932002	A	C	PASS	1/1	0/1	C	intergenic_region	MODIFIER	SLAIN1-EDNRB	SLAIN1-EDNRB	intergenic_region	SLAIN1-EDNRB		-1	n.51932002A>C
chrA1	51932036	A	C	PASS	1/1	0/1	C	intergenic_region	MODIFIER	SLAIN1-EDNRB	SLAIN1-EDNRB	intergenic_region	SLAIN1-EDNRB		-1	n.51932036A>C
chrA1	51932956	T	C	PASS	1/1	0/1	C	intergenic_region	MODIFIER	SLAIN1-EDNRB	SLAIN1-EDNRB	intergenic_region	SLAIN1-EDNRB		-1	n.51932956T>C
chrA1	51933356	C	CAGTT	PASS	1/1	0/1	CAGTT	intergenic_region	MODIFIER	SLAIN1-EDNRB	SLAIN1-EDNRB	intergenic_region	SLAIN1-EDNRB		-1	n.51933356_51933357insAGTT
chrA1	51933357	C	CTTGGCAGGCTACT	PASS	1/1	0/1	CTTGGCAGGCTACT	intergenic_region	MODIFIER	SLAIN1-EDNRB	SLAIN1-EDNRB	intergenic_region	SLAIN1-EDNRB		-1	n.51933357_51933358insTTGGCAGGCTACT
chrA1	51933360	C	G	PASS	1/1	0/1	G	intergenic_region	MODIFIER	SLAIN1-EDNRB	SLAIN1-EDNRB	intergenic_region	SLAIN1-EDNRB		-1	n.51933360C>G
chrA1	51933419	T	A	PASS	1/1	0/1	A	intergenic_region	MODIFIER	SLAIN1-EDNRB	SLAIN1-EDNRB	intergenic_region	SLAIN1-EDNRB		-1	n.51933419T>A
chrA1	51933497	C	T	PASS	1/1	0/1	T	intergenic_region	MODIFIER	SLAIN1-EDNRB	SLAIN1-EDNRB	intergenic_region	SLAIN1-EDNRB		-1	n.51933497C>T
chrA1	51933511	C	T	PASS	1/1	0/1	T	intergenic_region	MODIFIER	SLAIN1-EDNRB	SLAIN1-EDNRB	intergenic_region	SLAIN1-EDNRB		-1	n.51933511C>T
chrA1	51933542	T	A	PASS	1/1	1/1	A	intergenic_region	MODIFIER	SLAIN1-EDNRB	SLAIN1-EDNRB	intergenic_region	SLAIN1-EDNRB		-1	n.51933542T>A
chrA1	51933558	T	C	PASS	1/1	1/1	C	intergenic_region	MODIFIER	SLAIN1-EDNRB	SLAIN1-EDNRB	intergenic_region	SLAIN1-EDNRB		-1	n.51933558T>C
chrA1	51933568	T	C	PASS	1/1	1/1	C	intergenic_region	MODIFIER	SLAIN1-EDNRB	SLAIN1-EDNRB	intergenic_region	SLAIN1-EDNRB		-1	n.51933568T>C
chrA1	51933571	A	G	PASS	1/1	1/1	G	intergenic_region	MODIFIER	SLAIN1-EDNRB	SLAIN1-EDNRB	intergenic_region	SLAIN1-EDNRB		-1	n.51933571A>G
chrA1	51933579	C	T	PASS	1/1	1/1	T	intergenic_region	MODIFIER	SLAIN1-EDNRB	SLAIN1-EDNRB	intergenic_region	SLAIN1-EDNRB		-1	n.51933579C>T
chrA1	51933906	T	C	PASS	1/1	1/1	C	intergenic_region	MODIFIER	SLAIN1-EDNRB	SLAIN1-EDNRB	intergenic_region	SLAIN1-EDNRB		-1	n.51933906T>C
chrA1	51933918	G	T	PASS	1/1	1/1	T	intergenic_region	MODIFIER	SLAIN1-EDNRB	SLAIN1-EDNRB	intergenic_region	SLAIN1-EDNRB		-1	n.51933918G>T
chrA1	51933998	G	A	SnpCluster	1/1	1/1	A	intergenic_region	MODIFIER	SLAIN1-EDNRB	SLAIN1-EDNRB	intergenic_region	SLAIN1-EDNRB		-1	n.51933998G>A
chrA1	51934000	C	T	SnpCluster	1/1	1/1	T	intergenic_region	MODIFIER	SLAIN1-EDNRB	SLAIN1-EDNRB	intergenic_region	SLAIN1-EDNRB		-1	n.51934000C>T
chrA1	51934006	A	G	SnpCluster	1/1	1/1	G	intergenic_region	MODIFIER	SLAIN1-EDNRB	SLAIN1-EDNRB	intergenic_region	SLAIN1-EDNRB		-1	n.51934006A>G
chrA1	51934058	TG	T	PASS	1/1	1/1	T	intergenic_region	MODIFIER	SLAIN1-EDNRB	SLAIN1-EDNRB	intergenic_region	SLAIN1-EDNRB		-1	n.51934059delG
chrA1	51934140	G	A	PASS	1/1	1/1	A	intergenic_region	MODIFIER	SLAIN1-EDNRB	SLAIN1-EDNRB	intergenic_region	SLAIN1-EDNRB		-1	n.51934140G>A
chrA1	51934425	T	G	PASS	1/1	0/1	G	intergenic_region	MODIFIER	SLAIN1-EDNRB	SLAIN1-EDNRB	intergenic_region	SLAIN1-EDNRB		-1	n.51934425T>G
chrA1	51934606	G	A	PASS	1/1	1/1	A	intergenic_region	MODIFIER	SLAIN1-EDNRB	SLAIN1-EDNRB	intergenic_region	SLAIN1-EDNRB		-1	n.51934606G>A
chrA1	51934734	C	T	PASS	1/1	0/1	T	intergenic_region	MODIFIER	SLAIN1-EDNRB	SLAIN1-EDNRB	intergenic_region	SLAIN1-EDNRB		-1	n.51934734C>T
chrA1	51935412	G	A	PASS	1/1	1/1	A	intergenic_region	MODIFIER	SLAIN1-EDNRB	SLAIN1-EDNRB	intergenic_region	SLAIN1-EDNRB		-1	n.51935412G>A
chrA1	51935592	A	G	PASS	1/1	0/1	G	intergenic_region	MODIFIER	SLAIN1-EDNRB	SLAIN1-EDNRB	intergenic_region	SLAIN1-EDNRB		-1	n.51935592A>G
chrA1	51936065	T	C	PASS	1/1	1/1	C	intergenic_region	MODIFIER	SLAIN1-EDNRB	SLAIN1-EDNRB	intergenic_region	SLAIN1-EDNRB		-1	n.51936065T>C
chrA1	51936073	A	G	PASS	1/1	1/1	G	intergenic_region	MODIFIER	SLAIN1-EDNRB	SLAIN1-EDNRB	intergenic_region	SLAIN1-EDNRB		-1	n.51936073A>G
chrA1	51936081	A	G	PASS	1/1	0/1	G	intergenic_region	MODIFIER	SLAIN1-EDNRB	SLAIN1-EDNRB	intergenic_region	SLAIN1-EDNRB		-1	n.51936081A>G
chrA1	51936117	C	A	PASS	1/1	1/1	A	intergenic_region	MODIFIER	SLAIN1-EDNRB	SLAIN1-EDNRB	intergenic_region	SLAIN1-EDNRB		-1	n.51936117C>A
chrA1	51936155	C	T	PASS	1/1	1/1	T	intergenic_region	MODIFIER	SLAIN1-EDNRB	SLAIN1-EDNRB	intergenic_region	SLAIN1-EDNRB		-1	n.51936155C>T
chrA1	51936168	G	T	PASS	1/1	1/1	T	intergenic_region	MODIFIER	SLAIN1-EDNRB	SLAIN1-EDNRB	intergenic_region	SLAIN1-EDNRB		-1	n.51936168G>T
chrA1	51936332	C	T	PASS	1/1	1/1	T	intergenic_region	MODIFIER	SLAIN1-EDNRB	SLAIN1-EDNRB	intergenic_region	SLAIN1-EDNRB		-1	n.51936332C>T
chrA1	51936345	G	A	PASS	1/1	1/1	A	intergenic_region	MODIFIER	SLAIN1-EDNRB	SLAIN1-EDNRB	intergenic_region	SLAIN1-EDNRB		-1	n.51936345G>A
chrA1	51936374	T	A	PASS	1/1	1/1	A	intergenic_region	MODIFIER	SLAIN1-EDNRB	SLAIN1-EDNRB	intergenic_region	SLAIN1-EDNRB		-1	n.51936374T>A
chrA1	51936393	C	A	PASS	1/1	1/1	A	intergenic_region	MODIFIER	SLAIN1-EDNRB	SLAIN1-EDNRB	intergenic_region	SLAIN1-EDNRB		-1	n.51936393C>A
chrA1	51936426	A	G	PASS	1/1	1/1	G	intergenic_region	MODIFIER	SLAIN1-EDNRB	SLAIN1-EDNRB	intergenic_region	SLAIN1-EDNRB		-1	n.51936426A>G
chrA1	51936537	G	A	PASS	1/1	1/1	A	intergenic_region	MODIFIER	SLAIN1-EDNRB	SLAIN1-EDNRB	intergenic_region	SLAIN1-EDNRB		-1	n.51936537G>A
chrA1	51936783	A	G	PASS	1/1	0/1	G	intergenic_region	MODIFIER	SLAIN1-EDNRB	SLAIN1-EDNRB	intergenic_region	SLAIN1-EDNRB		-1	n.51936783A>G
chrA1	51936834	A	G	PASS	1/1	0/1	G	intergenic_region	MODIFIER	SLAIN1-EDNRB	SLAIN1-EDNRB	intergenic_region	SLAIN1-EDNRB		-1	n.51936834A>G
chrA1	51937296	C	T	PASS	1/1	1/1	T	intergenic_region	MODIFIER	SLAIN1-EDNRB	SLAIN1-EDNRB	intergenic_region	SLAIN1-EDNRB		-1	n.51937296C>T
chrA1	51937311	C	T	PASS	1/1	1/1	T	intergenic_region	MODIFIER	SLAIN1-EDNRB	SLAIN1-EDNRB	intergenic_region	SLAIN1-EDNRB		-1	n.51937311C>T
chrA1	51937324	A	G	PASS	1/1	1/1	G	intergenic_region	MODIFIER	SLAIN1-EDNRB	SLAIN1-EDNRB	intergenic_region	SLAIN1-EDNRB		-1	n.51937324A>G
chrA1	51937626	G	A	PASS	1/1	1/1	A	intergenic_region	MODIFIER	SLAIN1-EDNRB	SLAIN1-EDNRB	intergenic_region	SLAIN1-EDNRB		-1	n.51937626G>A
chrA1	51937754	G	C	PASS	1/1	1/1	C	intergenic_region	MODIFIER	SLAIN1-EDNRB	SLAIN1-EDNRB	intergenic_region	SLAIN1-EDNRB		-1	n.51937754G>C
chrA1	51937849	G	A	PASS	1/1	1/1	A	intergenic_region	MODIFIER	SLAIN1-EDNRB	SLAIN1-EDNRB	intergenic_region	SLAIN1-EDNRB		-1	n.51937849G>A
chrA1	51938150	A	G	PASS	1/1	1/1	G	intergenic_region	MODIFIER	SLAIN1-EDNRB	SLAIN1-EDNRB	intergenic_region	SLAIN1-EDNRB		-1	n.51938150A>G
chrA1	51938300	C	T	PASS	1/1	0/1	T	intergenic_region	MODIFIER	SLAIN1-EDNRB	SLAIN1-EDNRB	intergenic_region	SLAIN1-EDNRB		-1	n.51938300C>T
chrA1	51938362	C	T	PASS	1/1	0/1	T	intergenic_region	MODIFIER	SLAIN1-EDNRB	SLAIN1-EDNRB	intergenic_region	SLAIN1-EDNRB		-1	n.51938362C>T
chrA1	51938407	C	T	PASS	1/1	1/1	T	intergenic_region	MODIFIER	SLAIN1-EDNRB	SLAIN1-EDNRB	intergenic_region	SLAIN1-EDNRB		-1	n.51938407C>T
chrA1	51938443	T	A	PASS	1/1	0/1	A	intergenic_region	MODIFIER	SLAIN1-EDNRB	SLAIN1-EDNRB	intergenic_region	SLAIN1-EDNRB		-1	n.51938443T>A
chrA1	51938478	T	TA	PASS	1/1	0/1	TA	intergenic_region	MODIFIER	SLAIN1-EDNRB	SLAIN1-EDNRB	intergenic_region	SLAIN1-EDNRB		-1	n.51938478_51938479insA
chrA1	51938519	A	AATTAAAAAAT	PASS	1/1	0/1	AATTAAAAAAT	intergenic_region	MODIFIER	SLAIN1-EDNRB	SLAIN1-EDNRB	intergenic_region	SLAIN1-EDNRB		-1	n.51938519_51938520insATTAAAAAAT
chrA1	51938549	GAA	G	PASS	1/1	0/1	G	intergenic_region	MODIFIER	SLAIN1-EDNRB	SLAIN1-EDNRB	intergenic_region	SLAIN1-EDNRB		-1	n.51938550_51938551delAA
chrA1	51938721	A	T	PASS	1/1	0/1	T	intergenic_region	MODIFIER	SLAIN1-EDNRB	SLAIN1-EDNRB	intergenic_region	SLAIN1-EDNRB		-1	n.51938721A>T
chrA1	51938798	C	G	PASS	1/1	0/1	G	intergenic_region	MODIFIER	SLAIN1-EDNRB	SLAIN1-EDNRB	intergenic_region	SLAIN1-EDNRB		-1	n.51938798C>G
chrA1	51938865	CT	C	PASS	1/1	0/1	C	intergenic_region	MODIFIER	SLAIN1-EDNRB	SLAIN1-EDNRB	intergenic_region	SLAIN1-EDNRB		-1	n.51938866delT
chrA1	51938898	A	T	SnpCluster	1/1	0/1	T	intergenic_region	MODIFIER	SLAIN1-EDNRB	SLAIN1-EDNRB	intergenic_region	SLAIN1-EDNRB		-1	n.51938898A>T
chrA1	51938902	A	G	SnpCluster	1/1	0/1	G	intergenic_region	MODIFIER	SLAIN1-EDNRB	SLAIN1-EDNRB	intergenic_region	SLAIN1-EDNRB		-1	n.51938902A>G
chrA1	51938905	A	G	SnpCluster	1/1	0/1	G	intergenic_region	MODIFIER	SLAIN1-EDNRB	SLAIN1-EDNRB	intergenic_region	SLAIN1-EDNRB		-1	n.51938905A>G
chrA1	51939010	G	A	PASS	1/1	0/1	A	intergenic_region	MODIFIER	SLAIN1-EDNRB	SLAIN1-EDNRB	intergenic_region	SLAIN1-EDNRB		-1	n.51939010G>A
chrA1	51939051	A	G	PASS	1/1	0/1	G	intergenic_region	MODIFIER	SLAIN1-EDNRB	SLAIN1-EDNRB	intergenic_region	SLAIN1-EDNRB		-1	n.51939051A>G
chrA1	51939122	C	T	PASS	1/1	1/1	T	intergenic_region	MODIFIER	SLAIN1-EDNRB	SLAIN1-EDNRB	intergenic_region	SLAIN1-EDNRB		-1	n.51939122C>T
chrA1	51939127	C	T	PASS	1/1	0/1	T	intergenic_region	MODIFIER	SLAIN1-EDNRB	SLAIN1-EDNRB	intergenic_region	SLAIN1-EDNRB		-1	n.51939127C>T
chrA1	51939173	G	A	PASS	1/1	1/1	A	intergenic_region	MODIFIER	SLAIN1-EDNRB	SLAIN1-EDNRB	intergenic_region	SLAIN1-EDNRB		-1	n.51939173G>A
chrA1	51939265	T	C	PASS	1/1	0/1	C	intergenic_region	MODIFIER	SLAIN1-EDNRB	SLAIN1-EDNRB	intergenic_region	SLAIN1-EDNRB		-1	n.51939265T>C
chrA1	51939380	A	G	PASS	1/1	0/1	G	intergenic_region	MODIFIER	SLAIN1-EDNRB	SLAIN1-EDNRB	intergenic_region	SLAIN1-EDNRB		-1	n.51939380A>G
chrA1	51939409	G	A	PASS	1/1	0/1	A	intergenic_region	MODIFIER	SLAIN1-EDNRB	SLAIN1-EDNRB	intergenic_region	SLAIN1-EDNRB		-1	n.51939409G>A
chrA1	51939447	T	G	PASS	1/1	0/1	G	intergenic_region	MODIFIER	SLAIN1-EDNRB	SLAIN1-EDNRB	intergenic_region	SLAIN1-EDNRB		-1	n.51939447T>G
chrA1	51939468	A	G	PASS	1/1	0/1	G	intergenic_region	MODIFIER	SLAIN1-EDNRB	SLAIN1-EDNRB	intergenic_region	SLAIN1-EDNRB		-1	n.51939468A>G
chrA1	51939493	T	C	PASS	1/1	0/1	C	intergenic_region	MODIFIER	SLAIN1-EDNRB	SLAIN1-EDNRB	intergenic_region	SLAIN1-EDNRB		-1	n.51939493T>C
chrA1	51939517	ACACAC	A	PASS	1/1	0/1	A	intergenic_region	MODIFIER	SLAIN1-EDNRB	SLAIN1-EDNRB	intergenic_region	SLAIN1-EDNRB		-1	n.51939518_51939522delCACAC
chrA1	51939524	C	A	SnpCluster	1/1	0/1	A	intergenic_region	MODIFIER	SLAIN1-EDNRB	SLAIN1-EDNRB	intergenic_region	SLAIN1-EDNRB		-1	n.51939524C>A
chrA1	51939526	C	A	SnpCluster	1/1	1/1	A	intergenic_region	MODIFIER	SLAIN1-EDNRB	SLAIN1-EDNRB	intergenic_region	SLAIN1-EDNRB		-1	n.51939526C>A
chrA1	51939528	C	A	SnpCluster	1/1	1/1	A	intergenic_region	MODIFIER	SLAIN1-EDNRB	SLAIN1-EDNRB	intergenic_region	SLAIN1-EDNRB		-1	n.51939528C>A
chrA1	51939533	C	A	SnpCluster	1/1	0/1	A	intergenic_region	MODIFIER	SLAIN1-EDNRB	SLAIN1-EDNRB	intergenic_region	SLAIN1-EDNRB		-1	n.51939533C>A
chrA1	51939535	A	G	SnpCluster	1/1	1/1	G	intergenic_region	MODIFIER	SLAIN1-EDNRB	SLAIN1-EDNRB	intergenic_region	SLAIN1-EDNRB		-1	n.51939535A>G
chrA1	51939677	T	G	PASS	1/1	0/1	G	intergenic_region	MODIFIER	SLAIN1-EDNRB	SLAIN1-EDNRB	intergenic_region	SLAIN1-EDNRB		-1	n.51939677T>G
chrA1	51939684	A	T	PASS	1/1	0/1	T	intergenic_region	MODIFIER	SLAIN1-EDNRB	SLAIN1-EDNRB	intergenic_region	SLAIN1-EDNRB		-1	n.51939684A>T
chrA1	51939825	C	CA	PASS	1/1	0/1	CA	intergenic_region	MODIFIER	SLAIN1-EDNRB	SLAIN1-EDNRB	intergenic_region	SLAIN1-EDNRB		-1	n.51939825_51939826insA
chrA1	51940097	T	G	PASS	1/1	0/1	G	intergenic_region	MODIFIER	SLAIN1-EDNRB	SLAIN1-EDNRB	intergenic_region	SLAIN1-EDNRB		-1	n.51940097T>G
chrA1	51940338	A	G	PASS	1/1	0/1	G	intergenic_region	MODIFIER	SLAIN1-EDNRB	SLAIN1-EDNRB	intergenic_region	SLAIN1-EDNRB		-1	n.51940338A>G
chrA1	51940387	A	T	PASS	1/1	1/1	T	intergenic_region	MODIFIER	SLAIN1-EDNRB	SLAIN1-EDNRB	intergenic_region	SLAIN1-EDNRB		-1	n.51940387A>T
chrA1	51940728	G	C	PASS	1/1	1/1	C	intergenic_region	MODIFIER	SLAIN1-EDNRB	SLAIN1-EDNRB	intergenic_region	SLAIN1-EDNRB		-1	n.51940728G>C
chrA1	51941242	C	T	PASS	1/1	1/1	T	intergenic_region	MODIFIER	SLAIN1-EDNRB	SLAIN1-EDNRB	intergenic_region	SLAIN1-EDNRB		-1	n.51941242C>T
chrA1	51941294	T	C	PASS	1/1	0/1	C	intergenic_region	MODIFIER	SLAIN1-EDNRB	SLAIN1-EDNRB	intergenic_region	SLAIN1-EDNRB		-1	n.51941294T>C
chrA1	51941672	G	GGAGAGA	PASS	1/1	0/1	GGAGAGA	intergenic_region	MODIFIER	SLAIN1-EDNRB	SLAIN1-EDNRB	intergenic_region	SLAIN1-EDNRB		-1	n.51941672_51941673insGAGAGA
chrA1	51941673	C	G	PASS	1/1	0/1	G	intergenic_region	MODIFIER	SLAIN1-EDNRB	SLAIN1-EDNRB	intergenic_region	SLAIN1-EDNRB		-1	n.51941673C>G
chrA1	51941783	ACGAAC	A	PASS	1/1	0/1	A	intergenic_region	MODIFIER	SLAIN1-EDNRB	SLAIN1-EDNRB	intergenic_region	SLAIN1-EDNRB		-1	n.51941784_51941788delCGAAC
chrA1	51941819	T	TTGAG	PASS	1/1	0/1	TTGAG	intergenic_region	MODIFIER	SLAIN1-EDNRB	SLAIN1-EDNRB	intergenic_region	SLAIN1-EDNRB		-1	n.51941819_51941820insTGAG
chrA1	51942094	AT	A	PASS	1/1	0/1	A	intergenic_region	MODIFIER	SLAIN1-EDNRB	SLAIN1-EDNRB	intergenic_region	SLAIN1-EDNRB		-1	n.51942095delT
chrA1	51942178	C	T	PASS	1/1	0/1	T	intergenic_region	MODIFIER	SLAIN1-EDNRB	SLAIN1-EDNRB	intergenic_region	SLAIN1-EDNRB		-1	n.51942178C>T
chrA1	51942230	C	G	PASS	1/1	0/1	G	intergenic_region	MODIFIER	SLAIN1-EDNRB	SLAIN1-EDNRB	intergenic_region	SLAIN1-EDNRB		-1	n.51942230C>G
chrA1	51942231	A	G	PASS	1/1	1/1	G	intergenic_region	MODIFIER	SLAIN1-EDNRB	SLAIN1-EDNRB	intergenic_region	SLAIN1-EDNRB		-1	n.51942231A>G
chrA1	51942452	C	T	PASS	1/1	1/1	T	intergenic_region	MODIFIER	SLAIN1-EDNRB	SLAIN1-EDNRB	intergenic_region	SLAIN1-EDNRB		-1	n.51942452C>T
chrA1	51943135	G	A	PASS	1/1	0/1	A	intergenic_region	MODIFIER	SLAIN1-EDNRB	SLAIN1-EDNRB	intergenic_region	SLAIN1-EDNRB		-1	n.51943135G>A
chrA1	51943367	T	C	PASS	1/1	1/1	C	intergenic_region	MODIFIER	SLAIN1-EDNRB	SLAIN1-EDNRB	intergenic_region	SLAIN1-EDNRB		-1	n.51943367T>C
chrA1	51943388	C	T	PASS	1/1	1/1	T	intergenic_region	MODIFIER	SLAIN1-EDNRB	SLAIN1-EDNRB	intergenic_region	SLAIN1-EDNRB		-1	n.51943388C>T
chrA1	51943483	C	T	PASS	1/1	1/1	T	intergenic_region	MODIFIER	SLAIN1-EDNRB	SLAIN1-EDNRB	intergenic_region	SLAIN1-EDNRB		-1	n.51943483C>T
chrA1	51943487	C	T	PASS	1/1	1/1	T	intergenic_region	MODIFIER	SLAIN1-EDNRB	SLAIN1-EDNRB	intergenic_region	SLAIN1-EDNRB		-1	n.51943487C>T
chrA1	51943873	T	A	PASS	1/1	1/1	A	intergenic_region	MODIFIER	SLAIN1-EDNRB	SLAIN1-EDNRB	intergenic_region	SLAIN1-EDNRB		-1	n.51943873T>A
chrA1	51943931	G	A	PASS	1/1	1/1	A	intergenic_region	MODIFIER	SLAIN1-EDNRB	SLAIN1-EDNRB	intergenic_region	SLAIN1-EDNRB		-1	n.51943931G>A
chrA1	51944015	A	G	PASS	1/1	1/1	G	intergenic_region	MODIFIER	SLAIN1-EDNRB	SLAIN1-EDNRB	intergenic_region	SLAIN1-EDNRB		-1	n.51944015A>G
chrA1	51944136	A	G	PASS	1/1	1/1	G	intergenic_region	MODIFIER	SLAIN1-EDNRB	SLAIN1-EDNRB	intergenic_region	SLAIN1-EDNRB		-1	n.51944136A>G
chrA1	51944159	CTT	C	PASS	1/1	0/1	C	intergenic_region	MODIFIER	SLAIN1-EDNRB	SLAIN1-EDNRB	intergenic_region	SLAIN1-EDNRB		-1	n.51944160_51944161delTT
chrA1	51944366	A	G	PASS	1/1	1/1	G	intergenic_region	MODIFIER	SLAIN1-EDNRB	SLAIN1-EDNRB	intergenic_region	SLAIN1-EDNRB		-1	n.51944366A>G
chrA1	51944600	T	C	PASS	1/1	1/1	C	intergenic_region	MODIFIER	SLAIN1-EDNRB	SLAIN1-EDNRB	intergenic_region	SLAIN1-EDNRB		-1	n.51944600T>C
chrA1	51944709	C	T	PASS	1/1	0/1	T	intergenic_region	MODIFIER	SLAIN1-EDNRB	SLAIN1-EDNRB	intergenic_region	SLAIN1-EDNRB		-1	n.51944709C>T
chrA1	51944771	G	A	PASS	1/1	0/1	A	intergenic_region	MODIFIER	SLAIN1-EDNRB	SLAIN1-EDNRB	intergenic_region	SLAIN1-EDNRB		-1	n.51944771G>A
chrA1	51945319	A	G	PASS	1/1	0/1	G	intergenic_region	MODIFIER	SLAIN1-EDNRB	SLAIN1-EDNRB	intergenic_region	SLAIN1-EDNRB		-1	n.51945319A>G
chrA1	51945500	C	G	PASS	1/1	1/1	G	intergenic_region	MODIFIER	SLAIN1-EDNRB	SLAIN1-EDNRB	intergenic_region	SLAIN1-EDNRB		-1	n.51945500C>G
chrA1	51945551	A	G	PASS	1/1	1/1	G	intergenic_region	MODIFIER	SLAIN1-EDNRB	SLAIN1-EDNRB	intergenic_region	SLAIN1-EDNRB		-1	n.51945551A>G
chrA1	51945649	GTC	G	PASS	1/1	0/1	G	intergenic_region	MODIFIER	SLAIN1-EDNRB	SLAIN1-EDNRB	intergenic_region	SLAIN1-EDNRB		-1	n.51945650_51945651delTC
chrA1	51945678	A	G	PASS	1/1	0/1	G	intergenic_region	MODIFIER	SLAIN1-EDNRB	SLAIN1-EDNRB	intergenic_region	SLAIN1-EDNRB		-1	n.51945678A>G
chrA1	51946019	C	T	PASS	1/1	0/1	T	intergenic_region	MODIFIER	SLAIN1-EDNRB	SLAIN1-EDNRB	intergenic_region	SLAIN1-EDNRB		-1	n.51946019C>T
chrA1	51946043	G	T	PASS	1/1	1/1	T	intergenic_region	MODIFIER	SLAIN1-EDNRB	SLAIN1-EDNRB	intergenic_region	SLAIN1-EDNRB		-1	n.51946043G>T
chrA1	51946283	A	G	PASS	1/1	0/1	G	intergenic_region	MODIFIER	SLAIN1-EDNRB	SLAIN1-EDNRB	intergenic_region	SLAIN1-EDNRB		-1	n.51946283A>G
chrA1	51946966	G	A	PASS	1/1	0/1	A	intergenic_region	MODIFIER	SLAIN1-EDNRB	SLAIN1-EDNRB	intergenic_region	SLAIN1-EDNRB		-1	n.51946966G>A
chrA1	51947232	G	A	PASS	1/1	1/1	A	intergenic_region	MODIFIER	SLAIN1-EDNRB	SLAIN1-EDNRB	intergenic_region	SLAIN1-EDNRB		-1	n.51947232G>A
chrA1	51947240	A	G	PASS	1/1	1/1	G	intergenic_region	MODIFIER	SLAIN1-EDNRB	SLAIN1-EDNRB	intergenic_region	SLAIN1-EDNRB		-1	n.51947240A>G
chrA1	51947419	T	C	PASS	1/1	1/1	C	intergenic_region	MODIFIER	SLAIN1-EDNRB	SLAIN1-EDNRB	intergenic_region	SLAIN1-EDNRB		-1	n.51947419T>C
chrA1	51947547	G	A	PASS	1/1	0/1	A	intergenic_region	MODIFIER	SLAIN1-EDNRB	SLAIN1-EDNRB	intergenic_region	SLAIN1-EDNRB		-1	n.51947547G>A
chrA1	51947578	G	T	PASS	1/1	0/1	T	intergenic_region	MODIFIER	SLAIN1-EDNRB	SLAIN1-EDNRB	intergenic_region	SLAIN1-EDNRB		-1	n.51947578G>T
chrA1	51947587	A	C	PASS	1/1	0/1	C	intergenic_region	MODIFIER	SLAIN1-EDNRB	SLAIN1-EDNRB	intergenic_region	SLAIN1-EDNRB		-1	n.51947587A>C
chrA1	51947670	G	A	PASS	1/1	0/1	A	intergenic_region	MODIFIER	SLAIN1-EDNRB	SLAIN1-EDNRB	intergenic_region	SLAIN1-EDNRB		-1	n.51947670G>A
chrA1	51947772	C	T	PASS	1/1	0/1	T	intergenic_region	MODIFIER	SLAIN1-EDNRB	SLAIN1-EDNRB	intergenic_region	SLAIN1-EDNRB		-1	n.51947772C>T
chrA1	51947802	C	T	PASS	1/1	0/1	T	intergenic_region	MODIFIER	SLAIN1-EDNRB	SLAIN1-EDNRB	intergenic_region	SLAIN1-EDNRB		-1	n.51947802C>T
chrA1	51947935	C	T	PASS	1/1	1/1	T	intergenic_region	MODIFIER	SLAIN1-EDNRB	SLAIN1-EDNRB	intergenic_region	SLAIN1-EDNRB		-1	n.51947935C>T
chrA1	51948030	G	T	PASS	1/1	0/1	T	intergenic_region	MODIFIER	SLAIN1-EDNRB	SLAIN1-EDNRB	intergenic_region	SLAIN1-EDNRB		-1	n.51948030G>T
chrA1	51948070	G	T	PASS	1/1	0/1	T	intergenic_region	MODIFIER	SLAIN1-EDNRB	SLAIN1-EDNRB	intergenic_region	SLAIN1-EDNRB		-1	n.51948070G>T
chrA1	51950358	C	T	PASS	1/1	0/1	T	intergenic_region	MODIFIER	SLAIN1-EDNRB	SLAIN1-EDNRB	intergenic_region	SLAIN1-EDNRB		-1	n.51950358C>T
chrA1	51950416	CTT	C	PASS	1/1	0/1	C	intergenic_region	MODIFIER	SLAIN1-EDNRB	SLAIN1-EDNRB	intergenic_region	SLAIN1-EDNRB		-1	n.51950417_51950418delTT
chrA1	51950487	T	C	PASS	1/1	1/1	C	intergenic_region	MODIFIER	SLAIN1-EDNRB	SLAIN1-EDNRB	intergenic_region	SLAIN1-EDNRB		-1	n.51950487T>C
chrA1	51950523	G	A	PASS	1/1	0/1	A	intergenic_region	MODIFIER	SLAIN1-EDNRB	SLAIN1-EDNRB	intergenic_region	SLAIN1-EDNRB		-1	n.51950523G>A
chrA1	51950542	C	T	PASS	1/1	1/1	T	intergenic_region	MODIFIER	SLAIN1-EDNRB	SLAIN1-EDNRB	intergenic_region	SLAIN1-EDNRB		-1	n.51950542C>T
chrA1	51950589	T	C	PASS	1/1	1/1	C	intergenic_region	MODIFIER	SLAIN1-EDNRB	SLAIN1-EDNRB	intergenic_region	SLAIN1-EDNRB		-1	n.51950589T>C
chrA1	51950616	T	C	PASS	1/1	1/1	C	intergenic_region	MODIFIER	SLAIN1-EDNRB	SLAIN1-EDNRB	intergenic_region	SLAIN1-EDNRB		-1	n.51950616T>C
chrA1	51951059	C	A	PASS	1/1	0/1	A	intergenic_region	MODIFIER	SLAIN1-EDNRB	SLAIN1-EDNRB	intergenic_region	SLAIN1-EDNRB		-1	n.51951059C>A
chrA1	51951457	AAAC	A	PASS	1/1	1/1	A	intergenic_region	MODIFIER	SLAIN1-EDNRB	SLAIN1-EDNRB	intergenic_region	SLAIN1-EDNRB		-1	n.51951458_51951460delAAC
chrA1	51951679	A	T	PASS	1/1	0/1	T	intergenic_region	MODIFIER	SLAIN1-EDNRB	SLAIN1-EDNRB	intergenic_region	SLAIN1-EDNRB		-1	n.51951679A>T
chrA1	51951737	G	A	PASS	1/1	0/1	A	intergenic_region	MODIFIER	SLAIN1-EDNRB	SLAIN1-EDNRB	intergenic_region	SLAIN1-EDNRB		-1	n.51951737G>A
chrA1	51951912	C	A	PASS	1/1	1/1	A	intergenic_region	MODIFIER	SLAIN1-EDNRB	SLAIN1-EDNRB	intergenic_region	SLAIN1-EDNRB		-1	n.51951912C>A
chrA1	51951957	G	A	PASS	1/1	1/1	A	intergenic_region	MODIFIER	SLAIN1-EDNRB	SLAIN1-EDNRB	intergenic_region	SLAIN1-EDNRB		-1	n.51951957G>A
chrA1	51952004	G	T	PASS	1/1	1/1	T	intergenic_region	MODIFIER	SLAIN1-EDNRB	SLAIN1-EDNRB	intergenic_region	SLAIN1-EDNRB		-1	n.51952004G>T
chrA1	51952079	C	A	SnpCluster	1/1	0/1	A	intergenic_region	MODIFIER	SLAIN1-EDNRB	SLAIN1-EDNRB	intergenic_region	SLAIN1-EDNRB		-1	n.51952079C>A
chrA1	51952087	G	C	SnpCluster	1/1	0/1	C	intergenic_region	MODIFIER	SLAIN1-EDNRB	SLAIN1-EDNRB	intergenic_region	SLAIN1-EDNRB		-1	n.51952087G>C
chrA1	51952088	A	G	SnpCluster	1/1	0/1	G	intergenic_region	MODIFIER	SLAIN1-EDNRB	SLAIN1-EDNRB	intergenic_region	SLAIN1-EDNRB		-1	n.51952088A>G
chrA1	51952155	G	C	PASS	1/1	1/1	C	intergenic_region	MODIFIER	SLAIN1-EDNRB	SLAIN1-EDNRB	intergenic_region	SLAIN1-EDNRB		-1	n.51952155G>C
chrA1	51952184	C	A	GATKstd;MQ40	1/1	0/1	A	intergenic_region	MODIFIER	SLAIN1-EDNRB	SLAIN1-EDNRB	intergenic_region	SLAIN1-EDNRB		-1	n.51952184C>A
chrA1	51952655	T	C	GATKstd;MQ40	0/1	0/1	C	intergenic_region	MODIFIER	SLAIN1-EDNRB	SLAIN1-EDNRB	intergenic_region	SLAIN1-EDNRB		-1	n.51952655T>C
chrA1	51952747	AC	A	PASS	0/1	0/1	A	intergenic_region	MODIFIER	SLAIN1-EDNRB	SLAIN1-EDNRB	intergenic_region	SLAIN1-EDNRB		-1	n.51952748delC
chrA1	51953075	C	CA	PASS	1/1	0/1	CA	intergenic_region	MODIFIER	SLAIN1-EDNRB	SLAIN1-EDNRB	intergenic_region	SLAIN1-EDNRB		-1	n.51953075_51953076insA
chrA1	51953201	A	G	GATKstd;MQ40	0/1	0/1	G	intergenic_region	MODIFIER	SLAIN1-EDNRB	SLAIN1-EDNRB	intergenic_region	SLAIN1-EDNRB		-1	n.51953201A>G
chrA1	51953209	C	T	GATKstd;MQ40	0/1	0/1	T	intergenic_region	MODIFIER	SLAIN1-EDNRB	SLAIN1-EDNRB	intergenic_region	SLAIN1-EDNRB		-1	n.51953209C>T
chrA1	51953250	A	AG	PASS	1/1	1/1	AG	intergenic_region	MODIFIER	SLAIN1-EDNRB	SLAIN1-EDNRB	intergenic_region	SLAIN1-EDNRB		-1	n.51953250_51953251insG
chrA1	51953390	C	A	PASS	1/1	0/1	A	intergenic_region	MODIFIER	SLAIN1-EDNRB	SLAIN1-EDNRB	intergenic_region	SLAIN1-EDNRB		-1	n.51953390C>A
chrA1	51953404	C	T	PASS	1/1	0/1	T	intergenic_region	MODIFIER	SLAIN1-EDNRB	SLAIN1-EDNRB	intergenic_region	SLAIN1-EDNRB		-1	n.51953404C>T
chrA1	51953405	A	G	PASS	1/1	0/1	G	intergenic_region	MODIFIER	SLAIN1-EDNRB	SLAIN1-EDNRB	intergenic_region	SLAIN1-EDNRB		-1	n.51953405A>G
chrA1	51953443	G	A	PASS	1/1	0/1	A	intergenic_region	MODIFIER	SLAIN1-EDNRB	SLAIN1-EDNRB	intergenic_region	SLAIN1-EDNRB		-1	n.51953443G>A
chrA1	51953607	C	A	PASS	1/1	0/1	A	intergenic_region	MODIFIER	SLAIN1-EDNRB	SLAIN1-EDNRB	intergenic_region	SLAIN1-EDNRB		-1	n.51953607C>A
chrA1	51953611	C	G	PASS	1/1	0/1	G	intergenic_region	MODIFIER	SLAIN1-EDNRB	SLAIN1-EDNRB	intergenic_region	SLAIN1-EDNRB		-1	n.51953611C>G
chrA1	51953636	A	G	PASS	1/1	0/1	G	intergenic_region	MODIFIER	SLAIN1-EDNRB	SLAIN1-EDNRB	intergenic_region	SLAIN1-EDNRB		-1	n.51953636A>G
chrA1	51953728	G	A	PASS	1/1	1/1	A	intergenic_region	MODIFIER	SLAIN1-EDNRB	SLAIN1-EDNRB	intergenic_region	SLAIN1-EDNRB		-1	n.51953728G>A
chrA1	51953855	A	G	PASS	1/1	0/1	G	intergenic_region	MODIFIER	SLAIN1-EDNRB	SLAIN1-EDNRB	intergenic_region	SLAIN1-EDNRB		-1	n.51953855A>G
chrA1	51954047	T	C	PASS	1/1	0/1	C	intergenic_region	MODIFIER	SLAIN1-EDNRB	SLAIN1-EDNRB	intergenic_region	SLAIN1-EDNRB		-1	n.51954047T>C
chrA1	51954094	C	CTG	PASS	1/1	0/1	CTG	intergenic_region	MODIFIER	SLAIN1-EDNRB	SLAIN1-EDNRB	intergenic_region	SLAIN1-EDNRB		-1	n.51954094_51954095insTG
chrA1	51954201	C	G	PASS	1/1	0/1	G	intergenic_region	MODIFIER	SLAIN1-EDNRB	SLAIN1-EDNRB	intergenic_region	SLAIN1-EDNRB		-1	n.51954201C>G
chrA1	51954206	T	C	PASS	1/1	0/1	C	intergenic_region	MODIFIER	SLAIN1-EDNRB	SLAIN1-EDNRB	intergenic_region	SLAIN1-EDNRB		-1	n.51954206T>C
chrA1	51954318	GTA	G	PASS	1/1	1/1	G	intergenic_region	MODIFIER	SLAIN1-EDNRB	SLAIN1-EDNRB	intergenic_region	SLAIN1-EDNRB		-1	n.51954319_51954320delTA
chrA1	51954368	C	A	PASS	1/1	0/1	A	intergenic_region	MODIFIER	SLAIN1-EDNRB	SLAIN1-EDNRB	intergenic_region	SLAIN1-EDNRB		-1	n.51954368C>A
chrA1	51954369	T	C	PASS	1/1	0/1	C	intergenic_region	MODIFIER	SLAIN1-EDNRB	SLAIN1-EDNRB	intergenic_region	SLAIN1-EDNRB		-1	n.51954369T>C
chrA1	51954389	T	G	PASS	1/1	0/1	G	intergenic_region	MODIFIER	SLAIN1-EDNRB	SLAIN1-EDNRB	intergenic_region	SLAIN1-EDNRB		-1	n.51954389T>G
chrA1	51954726	G	A	PASS	1/1	0/1	A	intergenic_region	MODIFIER	SLAIN1-EDNRB	SLAIN1-EDNRB	intergenic_region	SLAIN1-EDNRB		-1	n.51954726G>A
chrA1	51954972	T	C	PASS	1/1	0/1	C	intergenic_region	MODIFIER	SLAIN1-EDNRB	SLAIN1-EDNRB	intergenic_region	SLAIN1-EDNRB		-1	n.51954972T>C
chrA1	51954981	G	A	PASS	1/1	0/1	A	intergenic_region	MODIFIER	SLAIN1-EDNRB	SLAIN1-EDNRB	intergenic_region	SLAIN1-EDNRB		-1	n.51954981G>A
chrA1	51955049	A	G	PASS	1/1	1/1	G	intergenic_region	MODIFIER	SLAIN1-EDNRB	SLAIN1-EDNRB	intergenic_region	SLAIN1-EDNRB		-1	n.51955049A>G
chrA1	51955154	C	T	PASS	1/1	0/1	T	intergenic_region	MODIFIER	SLAIN1-EDNRB	SLAIN1-EDNRB	intergenic_region	SLAIN1-EDNRB		-1	n.51955154C>T
chrA1	51955491	C	G	PASS	1/1	0/1	G	intergenic_region	MODIFIER	SLAIN1-EDNRB	SLAIN1-EDNRB	intergenic_region	SLAIN1-EDNRB		-1	n.51955491C>G
chrA1	51955758	G	T	PASS	1/1	0/1	T	intergenic_region	MODIFIER	SLAIN1-EDNRB	SLAIN1-EDNRB	intergenic_region	SLAIN1-EDNRB		-1	n.51955758G>T
chrA1	51956057	G	A	PASS	1/1	0/1	A	intergenic_region	MODIFIER	SLAIN1-EDNRB	SLAIN1-EDNRB	intergenic_region	SLAIN1-EDNRB		-1	n.51956057G>A
chrA1	51956260	T	A	PASS	1/1	0/1	A	intergenic_region	MODIFIER	SLAIN1-EDNRB	SLAIN1-EDNRB	intergenic_region	SLAIN1-EDNRB		-1	n.51956260T>A
chrA1	51956281	C	T	PASS	1/1	0/1	T	intergenic_region	MODIFIER	SLAIN1-EDNRB	SLAIN1-EDNRB	intergenic_region	SLAIN1-EDNRB		-1	n.51956281C>T
chrA1	51958250	A	G	PASS	1/1	1/1	G	intergenic_region	MODIFIER	SLAIN1-EDNRB	SLAIN1-EDNRB	intergenic_region	SLAIN1-EDNRB		-1	n.51958250A>G
chrA1	51958842	T	C	PASS	1/1	1/1	C	intergenic_region	MODIFIER	SLAIN1-EDNRB	SLAIN1-EDNRB	intergenic_region	SLAIN1-EDNRB		-1	n.51958842T>C
chrA1	51959218	T	TG	PASS	0/1	0/1	TG	intergenic_region	MODIFIER	SLAIN1-EDNRB	SLAIN1-EDNRB	intergenic_region	SLAIN1-EDNRB		-1	n.51959218_51959219insG
chrA1	51959692	A	G	PASS	1/1	1/1	G	intergenic_region	MODIFIER	SLAIN1-EDNRB	SLAIN1-EDNRB	intergenic_region	SLAIN1-EDNRB		-1	n.51959692A>G
chrA1	51960565	C	T	PASS	1/1	1/1	T	intergenic_region	MODIFIER	SLAIN1-EDNRB	SLAIN1-EDNRB	intergenic_region	SLAIN1-EDNRB		-1	n.51960565C>T
chrA1	51960597	A	G	PASS	1/1	0/1	G	intergenic_region	MODIFIER	SLAIN1-EDNRB	SLAIN1-EDNRB	intergenic_region	SLAIN1-EDNRB		-1	n.51960597A>G
chrA1	51960700	G	A	PASS	1/1	1/1	A	intergenic_region	MODIFIER	SLAIN1-EDNRB	SLAIN1-EDNRB	intergenic_region	SLAIN1-EDNRB		-1	n.51960700G>A
chrA1	51961160	A	C	PASS	1/1	0/1	C	intergenic_region	MODIFIER	SLAIN1-EDNRB	SLAIN1-EDNRB	intergenic_region	SLAIN1-EDNRB		-1	n.51961160A>C
chrA1	51961415	G	A	PASS	1/1	0/1	A	intergenic_region	MODIFIER	SLAIN1-EDNRB	SLAIN1-EDNRB	intergenic_region	SLAIN1-EDNRB		-1	n.51961415G>A
chrA1	51961775	T	G	PASS	1/1	1/1	G	intergenic_region	MODIFIER	SLAIN1-EDNRB	SLAIN1-EDNRB	intergenic_region	SLAIN1-EDNRB		-1	n.51961775T>G
chrA1	51962217	G	C	PASS	1/1	0/1	C	intergenic_region	MODIFIER	SLAIN1-EDNRB	SLAIN1-EDNRB	intergenic_region	SLAIN1-EDNRB		-1	n.51962217G>C
chrA1	51962369	G	C	PASS	1/1	1/1	C	intergenic_region	MODIFIER	SLAIN1-EDNRB	SLAIN1-EDNRB	intergenic_region	SLAIN1-EDNRB		-1	n.51962369G>C
chrA1	51962401	A	ATACT	PASS	1/1	1/1	ATACT	intergenic_region	MODIFIER	SLAIN1-EDNRB	SLAIN1-EDNRB	intergenic_region	SLAIN1-EDNRB		-1	n.51962401_51962402insTACT
chrA1	51962456	T	C	PASS	1/1	1/1	C	intergenic_region	MODIFIER	SLAIN1-EDNRB	SLAIN1-EDNRB	intergenic_region	SLAIN1-EDNRB		-1	n.51962456T>C
chrA1	51962838	A	G	PASS	1/1	1/1	G	intergenic_region	MODIFIER	SLAIN1-EDNRB	SLAIN1-EDNRB	intergenic_region	SLAIN1-EDNRB		-1	n.51962838A>G
chrA1	51962888	T	C	PASS	1/1	0/1	C	intergenic_region	MODIFIER	SLAIN1-EDNRB	SLAIN1-EDNRB	intergenic_region	SLAIN1-EDNRB		-1	n.51962888T>C
chrA1	51962901	A	G	PASS	1/1	0/1	G	intergenic_region	MODIFIER	SLAIN1-EDNRB	SLAIN1-EDNRB	intergenic_region	SLAIN1-EDNRB		-1	n.51962901A>G
chrA1	51963159	C	A	PASS	1/1	1/1	A	intergenic_region	MODIFIER	SLAIN1-EDNRB	SLAIN1-EDNRB	intergenic_region	SLAIN1-EDNRB		-1	n.51963159C>A
chrA1	51963185	TG	T	PASS	1/1	0/1	T	intergenic_region	MODIFIER	SLAIN1-EDNRB	SLAIN1-EDNRB	intergenic_region	SLAIN1-EDNRB		-1	n.51963186delG
chrA1	51963270	G	GTGATTTATATTTTGAATCT	PASS	1/1	1/1	GTGATTTATATTTTGAATCT	intergenic_region	MODIFIER	SLAIN1-EDNRB	SLAIN1-EDNRB	intergenic_region	SLAIN1-EDNRB		-1	n.51963270_51963271insTGATTTATATTTTGAATCT
chrA1	51963284	T	G	PASS	1/1	1/1	G	intergenic_region	MODIFIER	SLAIN1-EDNRB	SLAIN1-EDNRB	intergenic_region	SLAIN1-EDNRB		-1	n.51963284T>G
chrA1	51963317	C	CTG	PASS	1/1	1/1	CTG	intergenic_region	MODIFIER	SLAIN1-EDNRB	SLAIN1-EDNRB	intergenic_region	SLAIN1-EDNRB		-1	n.51963317_51963318insTG
chrA1	51963511	A	G	PASS	1/1	1/1	G	intergenic_region	MODIFIER	SLAIN1-EDNRB	SLAIN1-EDNRB	intergenic_region	SLAIN1-EDNRB		-1	n.51963511A>G
chrA1	51963576	T	G	PASS	1/1	0/1	G	intergenic_region	MODIFIER	SLAIN1-EDNRB	SLAIN1-EDNRB	intergenic_region	SLAIN1-EDNRB		-1	n.51963576T>G
chrA1	51963580	A	G	PASS	1/1	1/1	G	intergenic_region	MODIFIER	SLAIN1-EDNRB	SLAIN1-EDNRB	intergenic_region	SLAIN1-EDNRB		-1	n.51963580A>G
chrA1	51963708	T	G	PASS	1/1	1/1	G	intergenic_region	MODIFIER	SLAIN1-EDNRB	SLAIN1-EDNRB	intergenic_region	SLAIN1-EDNRB		-1	n.51963708T>G
chrA1	51963811	GT	G	PASS	1/1	1/1	G	intergenic_region	MODIFIER	SLAIN1-EDNRB	SLAIN1-EDNRB	intergenic_region	SLAIN1-EDNRB		-1	n.51963812delT
chrA1	51964075	A	G	PASS	1/1	1/1	G	intergenic_region	MODIFIER	SLAIN1-EDNRB	SLAIN1-EDNRB	intergenic_region	SLAIN1-EDNRB		-1	n.51964075A>G
chrA1	51964095	G	A	PASS	1/1	1/1	A	intergenic_region	MODIFIER	SLAIN1-EDNRB	SLAIN1-EDNRB	intergenic_region	SLAIN1-EDNRB		-1	n.51964095G>A
chrA1	51964261	T	C	PASS	1/1	1/1	C	intergenic_region	MODIFIER	SLAIN1-EDNRB	SLAIN1-EDNRB	intergenic_region	SLAIN1-EDNRB		-1	n.51964261T>C
chrA1	51964348	G	A	PASS	1/1	1/1	A	intergenic_region	MODIFIER	SLAIN1-EDNRB	SLAIN1-EDNRB	intergenic_region	SLAIN1-EDNRB		-1	n.51964348G>A
chrA1	51964350	A	G	PASS	1/1	1/1	G	intergenic_region	MODIFIER	SLAIN1-EDNRB	SLAIN1-EDNRB	intergenic_region	SLAIN1-EDNRB		-1	n.51964350A>G
chrA1	51964673	G	C	PASS	1/1	1/1	C	intergenic_region	MODIFIER	SLAIN1-EDNRB	SLAIN1-EDNRB	intergenic_region	SLAIN1-EDNRB		-1	n.51964673G>C
chrA1	51964682	C	A	PASS	1/1	1/1	A	intergenic_region	MODIFIER	SLAIN1-EDNRB	SLAIN1-EDNRB	intergenic_region	SLAIN1-EDNRB		-1	n.51964682C>A
chrA1	51964706	C	G	PASS	1/1	1/1	G	intergenic_region	MODIFIER	SLAIN1-EDNRB	SLAIN1-EDNRB	intergenic_region	SLAIN1-EDNRB		-1	n.51964706C>G
chrA1	51964796	G	A	PASS	1/1	1/1	A	intergenic_region	MODIFIER	SLAIN1-EDNRB	SLAIN1-EDNRB	intergenic_region	SLAIN1-EDNRB		-1	n.51964796G>A
chrA1	51965055	TGC	T	PASS	1/1	0/1	T	intergenic_region	MODIFIER	SLAIN1-EDNRB	SLAIN1-EDNRB	intergenic_region	SLAIN1-EDNRB		-1	n.51965056_51965057delGC
chrA1	51965298	C	G	PASS	1/1	0/1	G	intergenic_region	MODIFIER	SLAIN1-EDNRB	SLAIN1-EDNRB	intergenic_region	SLAIN1-EDNRB		-1	n.51965298C>G
chrA1	51965442	AT	A	PASS	1/1	1/1	A	intergenic_region	MODIFIER	SLAIN1-EDNRB	SLAIN1-EDNRB	intergenic_region	SLAIN1-EDNRB		-1	n.51965443delT
chrA1	51965578	A	G	PASS	1/1	1/1	G	intergenic_region	MODIFIER	SLAIN1-EDNRB	SLAIN1-EDNRB	intergenic_region	SLAIN1-EDNRB		-1	n.51965578A>G
chrA1	51966533	G	A	PASS	1/1	0/1	A	intergenic_region	MODIFIER	SLAIN1-EDNRB	SLAIN1-EDNRB	intergenic_region	SLAIN1-EDNRB		-1	n.51966533G>A
chrA1	51966587	C	T	PASS	1/1	0/1	T	intergenic_region	MODIFIER	SLAIN1-EDNRB	SLAIN1-EDNRB	intergenic_region	SLAIN1-EDNRB		-1	n.51966587C>T
chrA1	51966667	G	T	PASS	1/1	0/1	T	intergenic_region	MODIFIER	SLAIN1-EDNRB	SLAIN1-EDNRB	intergenic_region	SLAIN1-EDNRB		-1	n.51966667G>T
chrA1	51966774	A	G	PASS	1/1	1/1	G	intergenic_region	MODIFIER	SLAIN1-EDNRB	SLAIN1-EDNRB	intergenic_region	SLAIN1-EDNRB		-1	n.51966774A>G
chrA1	51966812	A	G	PASS	1/1	1/1	G	intergenic_region	MODIFIER	SLAIN1-EDNRB	SLAIN1-EDNRB	intergenic_region	SLAIN1-EDNRB		-1	n.51966812A>G
chrA1	51967143	T	C	PASS	1/1	0/1	C	intergenic_region	MODIFIER	SLAIN1-EDNRB	SLAIN1-EDNRB	intergenic_region	SLAIN1-EDNRB		-1	n.51967143T>C
chrA1	51968434	C	T	PASS	1/1	0/1	T	intergenic_region	MODIFIER	SLAIN1-EDNRB	SLAIN1-EDNRB	intergenic_region	SLAIN1-EDNRB		-1	n.51968434C>T
chrA1	51968677	C	A	PASS	1/1	0/1	A	intergenic_region	MODIFIER	SLAIN1-EDNRB	SLAIN1-EDNRB	intergenic_region	SLAIN1-EDNRB		-1	n.51968677C>A
chrA1	51968761	T	A	PASS	1/1	0/1	A	intergenic_region	MODIFIER	SLAIN1-EDNRB	SLAIN1-EDNRB	intergenic_region	SLAIN1-EDNRB		-1	n.51968761T>A
chrA1	51969078	T	C	PASS	1/1	1/1	C	intergenic_region	MODIFIER	SLAIN1-EDNRB	SLAIN1-EDNRB	intergenic_region	SLAIN1-EDNRB		-1	n.51969078T>C
chrA1	51969218	T	C	PASS	1/1	0/1	C	intergenic_region	MODIFIER	SLAIN1-EDNRB	SLAIN1-EDNRB	intergenic_region	SLAIN1-EDNRB		-1	n.51969218T>C
chrA1	51969242	T	C	PASS	1/1	0/1	C	intergenic_region	MODIFIER	SLAIN1-EDNRB	SLAIN1-EDNRB	intergenic_region	SLAIN1-EDNRB		-1	n.51969242T>C
chrA1	51969293	A	AT	PASS	1/1	1/1	AT	intergenic_region	MODIFIER	SLAIN1-EDNRB	SLAIN1-EDNRB	intergenic_region	SLAIN1-EDNRB		-1	n.51969293_51969294insT
chrA1	51969535	A	G	PASS	1/1	0/1	G	intergenic_region	MODIFIER	SLAIN1-EDNRB	SLAIN1-EDNRB	intergenic_region	SLAIN1-EDNRB		-1	n.51969535A>G
chrA1	51969650	T	C	PASS	1/1	0/1	C	intergenic_region	MODIFIER	SLAIN1-EDNRB	SLAIN1-EDNRB	intergenic_region	SLAIN1-EDNRB		-1	n.51969650T>C
chrA1	51969951	G	A	PASS	1/1	0/1	A	intergenic_region	MODIFIER	SLAIN1-EDNRB	SLAIN1-EDNRB	intergenic_region	SLAIN1-EDNRB		-1	n.51969951G>A
chrA1	51970257	T	C	SnpCluster	1/1	0/1	C	intergenic_region	MODIFIER	SLAIN1-EDNRB	SLAIN1-EDNRB	intergenic_region	SLAIN1-EDNRB		-1	n.51970257T>C
chrA1	51970258	A	C	SnpCluster	1/1	0/1	C	intergenic_region	MODIFIER	SLAIN1-EDNRB	SLAIN1-EDNRB	intergenic_region	SLAIN1-EDNRB		-1	n.51970258A>C
chrA1	51970265	T	A	SnpCluster	1/1	0/1	A	intergenic_region	MODIFIER	SLAIN1-EDNRB	SLAIN1-EDNRB	intergenic_region	SLAIN1-EDNRB		-1	n.51970265T>A
chrA1	51971162	G	A	PASS	1/1	0/1	A	intergenic_region	MODIFIER	SLAIN1-EDNRB	SLAIN1-EDNRB	intergenic_region	SLAIN1-EDNRB		-1	n.51971162G>A
chrA1	51971700	T	C	PASS	1/1	1/1	C	intergenic_region	MODIFIER	SLAIN1-EDNRB	SLAIN1-EDNRB	intergenic_region	SLAIN1-EDNRB		-1	n.51971700T>C
chrA1	51971701	T	TCCCAC	PASS	1/1	1/1	TCCCAC	intergenic_region	MODIFIER	SLAIN1-EDNRB	SLAIN1-EDNRB	intergenic_region	SLAIN1-EDNRB		-1	n.51971701_51971702insCCCAC
chrA1	51971704	T	C	PASS	1/1	1/1	C	intergenic_region	MODIFIER	SLAIN1-EDNRB	SLAIN1-EDNRB	intergenic_region	SLAIN1-EDNRB		-1	n.51971704T>C
chrA1	51972011	G	GA	PASS	1/1	1/1	GA	intergenic_region	MODIFIER	SLAIN1-EDNRB	SLAIN1-EDNRB	intergenic_region	SLAIN1-EDNRB		-1	n.51972011_51972012insA
chrA1	51972278	A	G	PASS	1/1	1/1	G	intergenic_region	MODIFIER	SLAIN1-EDNRB	SLAIN1-EDNRB	intergenic_region	SLAIN1-EDNRB		-1	n.51972278A>G
chrA1	51972774	TAAAATTAAAATAAAATAAAA	T	PASS	1/1	0/1	T	intergenic_region	MODIFIER	SLAIN1-EDNRB	SLAIN1-EDNRB	intergenic_region	SLAIN1-EDNRB		-1	n.51972775_51972794delAAAATTAAAATAAAATAAAA
chrA1	51972981	A	G	PASS	1/1	1/1	G	intergenic_region	MODIFIER	SLAIN1-EDNRB	SLAIN1-EDNRB	intergenic_region	SLAIN1-EDNRB		-1	n.51972981A>G
chrA1	51973792	A	T	PASS	1/1	0/1	T	intergenic_region	MODIFIER	SLAIN1-EDNRB	SLAIN1-EDNRB	intergenic_region	SLAIN1-EDNRB		-1	n.51973792A>T
chrA1	51974836	TGA	T	PASS	1/1	0/1	T	intergenic_region	MODIFIER	SLAIN1-EDNRB	SLAIN1-EDNRB	intergenic_region	SLAIN1-EDNRB		-1	n.51974837_51974838delGA
chrA1	51975054	G	GT	PASS	1/1	1/1	GT	intergenic_region	MODIFIER	SLAIN1-EDNRB	SLAIN1-EDNRB	intergenic_region	SLAIN1-EDNRB		-1	n.51975054_51975055insT
chrA1	51975402	C	CA	PASS	1/1	1/1	CA	intergenic_region	MODIFIER	SLAIN1-EDNRB	SLAIN1-EDNRB	intergenic_region	SLAIN1-EDNRB		-1	n.51975402_51975403insA
chrA1	51975520	T	G	PASS	1/1	1/1	G	intergenic_region	MODIFIER	SLAIN1-EDNRB	SLAIN1-EDNRB	intergenic_region	SLAIN1-EDNRB		-1	n.51975520T>G
chrA1	51975709	T	C	PASS	1/1	0/1	C	intergenic_region	MODIFIER	SLAIN1-EDNRB	SLAIN1-EDNRB	intergenic_region	SLAIN1-EDNRB		-1	n.51975709T>C
chrA1	51976904	A	G	PASS	1/1	0/1	G	intergenic_region	MODIFIER	SLAIN1-EDNRB	SLAIN1-EDNRB	intergenic_region	SLAIN1-EDNRB		-1	n.51976904A>G
chrA1	51977050	C	T	PASS	1/1	1/1	T	intergenic_region	MODIFIER	SLAIN1-EDNRB	SLAIN1-EDNRB	intergenic_region	SLAIN1-EDNRB		-1	n.51977050C>T
chrA1	51977301	A	G	PASS	1/1	0/1	G	intergenic_region	MODIFIER	SLAIN1-EDNRB	SLAIN1-EDNRB	intergenic_region	SLAIN1-EDNRB		-1	n.51977301A>G
chrA1	51977354	A	ATAAGT	PASS	1/1	0/1	ATAAGT	intergenic_region	MODIFIER	SLAIN1-EDNRB	SLAIN1-EDNRB	intergenic_region	SLAIN1-EDNRB		-1	n.51977354_51977355insTAAGT
chrA1	51977443	A	G	PASS	1/1	0/1	G	intergenic_region	MODIFIER	SLAIN1-EDNRB	SLAIN1-EDNRB	intergenic_region	SLAIN1-EDNRB		-1	n.51977443A>G
chrA1	51977500	A	G	PASS	1/1	0/1	G	intergenic_region	MODIFIER	SLAIN1-EDNRB	SLAIN1-EDNRB	intergenic_region	SLAIN1-EDNRB		-1	n.51977500A>G
chrA1	51977618	C	T	PASS	1/1	0/1	T	intergenic_region	MODIFIER	SLAIN1-EDNRB	SLAIN1-EDNRB	intergenic_region	SLAIN1-EDNRB		-1	n.51977618C>T
chrA1	51977623	C	T	PASS	1/1	0/1	T	intergenic_region	MODIFIER	SLAIN1-EDNRB	SLAIN1-EDNRB	intergenic_region	SLAIN1-EDNRB		-1	n.51977623C>T
chrA1	51977666	T	TA	PASS	1/1	0/1	TA	intergenic_region	MODIFIER	SLAIN1-EDNRB	SLAIN1-EDNRB	intergenic_region	SLAIN1-EDNRB		-1	n.51977666_51977667insA
chrA1	51977699	G	A	PASS	1/1	0/1	A	intergenic_region	MODIFIER	SLAIN1-EDNRB	SLAIN1-EDNRB	intergenic_region	SLAIN1-EDNRB		-1	n.51977699G>A
chrA1	51977702	C	CT	PASS	1/1	1/1	CT	intergenic_region	MODIFIER	SLAIN1-EDNRB	SLAIN1-EDNRB	intergenic_region	SLAIN1-EDNRB		-1	n.51977702_51977703insT
chrA1	51977735	A	T	PASS	1/1	0/1	T	intergenic_region	MODIFIER	SLAIN1-EDNRB	SLAIN1-EDNRB	intergenic_region	SLAIN1-EDNRB		-1	n.51977735A>T
chrA1	51977786	A	AG	PASS	1/1	0/1	AG	intergenic_region	MODIFIER	SLAIN1-EDNRB	SLAIN1-EDNRB	intergenic_region	SLAIN1-EDNRB		-1	n.51977786_51977787insG
chrA1	51977836	A	G	PASS	1/1	0/1	G	intergenic_region	MODIFIER	SLAIN1-EDNRB	SLAIN1-EDNRB	intergenic_region	SLAIN1-EDNRB		-1	n.51977836A>G
chrA1	51977848	A	G	PASS	1/1	0/1	G	intergenic_region	MODIFIER	SLAIN1-EDNRB	SLAIN1-EDNRB	intergenic_region	SLAIN1-EDNRB		-1	n.51977848A>G
chrA1	51977855	C	CG	PASS	1/1	0/1	CG	intergenic_region	MODIFIER	SLAIN1-EDNRB	SLAIN1-EDNRB	intergenic_region	SLAIN1-EDNRB		-1	n.51977855_51977856insG
chrA1	51978265	G	A	PASS	1/1	0/1	A	intergenic_region	MODIFIER	SLAIN1-EDNRB	SLAIN1-EDNRB	intergenic_region	SLAIN1-EDNRB		-1	n.51978265G>A
chrA1	51978280	A	T	PASS	1/1	0/1	T	intergenic_region	MODIFIER	SLAIN1-EDNRB	SLAIN1-EDNRB	intergenic_region	SLAIN1-EDNRB		-1	n.51978280A>T
chrA1	51978307	A	T	PASS	1/1	1/1	T	intergenic_region	MODIFIER	SLAIN1-EDNRB	SLAIN1-EDNRB	intergenic_region	SLAIN1-EDNRB		-1	n.51978307A>T
chrA1	51978463	C	T	PASS	1/1	0/1	T	intergenic_region	MODIFIER	SLAIN1-EDNRB	SLAIN1-EDNRB	intergenic_region	SLAIN1-EDNRB		-1	n.51978463C>T
chrA1	51978480	C	CGTG	PASS	1/1	1/1	CGTG	intergenic_region	MODIFIER	SLAIN1-EDNRB	SLAIN1-EDNRB	intergenic_region	SLAIN1-EDNRB		-1	n.51978480_51978481insGTG
chrA1	51978552	C	T	PASS	1/1	0/1	T	intergenic_region	MODIFIER	SLAIN1-EDNRB	SLAIN1-EDNRB	intergenic_region	SLAIN1-EDNRB		-1	n.51978552C>T
chrA1	51978939	G	A	PASS	1/1	0/1	A	intergenic_region	MODIFIER	SLAIN1-EDNRB	SLAIN1-EDNRB	intergenic_region	SLAIN1-EDNRB		-1	n.51978939G>A
chrA1	51979258	C	A	PASS	1/1	0/1	A	intergenic_region	MODIFIER	SLAIN1-EDNRB	SLAIN1-EDNRB	intergenic_region	SLAIN1-EDNRB		-1	n.51979258C>A
chrA1	51979906	C	G	PASS	1/1	1/1	G	intergenic_region	MODIFIER	SLAIN1-EDNRB	SLAIN1-EDNRB	intergenic_region	SLAIN1-EDNRB		-1	n.51979906C>G
chrA1	51979986	G	A	PASS	1/1	1/1	A	intergenic_region	MODIFIER	SLAIN1-EDNRB	SLAIN1-EDNRB	intergenic_region	SLAIN1-EDNRB		-1	n.51979986G>A
chrA1	51980038	T	C	PASS	1/1	0/1	C	intergenic_region	MODIFIER	SLAIN1-EDNRB	SLAIN1-EDNRB	intergenic_region	SLAIN1-EDNRB		-1	n.51980038T>C
chrA1	51980157	AAACTGGAGGGATTTAT	A	PASS	1/1	0/1	A	intergenic_region	MODIFIER	SLAIN1-EDNRB	SLAIN1-EDNRB	intergenic_region	SLAIN1-EDNRB		-1	n.51980158_51980173delAACTGGAGGGATTTAT
chrA1	51981219	A	G	PASS	1/1	0/1	G	intergenic_region	MODIFIER	SLAIN1-EDNRB	SLAIN1-EDNRB	intergenic_region	SLAIN1-EDNRB		-1	n.51981219A>G
chrA1	51981795	T	C	PASS	1/1	0/1	C	intergenic_region	MODIFIER	SLAIN1-EDNRB	SLAIN1-EDNRB	intergenic_region	SLAIN1-EDNRB		-1	n.51981795T>C
chrA1	51982330	C	T	PASS	1/1	1/1	T	intergenic_region	MODIFIER	SLAIN1-EDNRB	SLAIN1-EDNRB	intergenic_region	SLAIN1-EDNRB		-1	n.51982330C>T
chrA1	51982482	G	A	PASS	1/1	1/1	A	intergenic_region	MODIFIER	SLAIN1-EDNRB	SLAIN1-EDNRB	intergenic_region	SLAIN1-EDNRB		-1	n.51982482G>A
chrA1	51983215	T	C	PASS	1/1	1/1	C	intergenic_region	MODIFIER	SLAIN1-EDNRB	SLAIN1-EDNRB	intergenic_region	SLAIN1-EDNRB		-1	n.51983215T>C
chrA1	51983467	T	C	PASS	1/1	1/1	C	intergenic_region	MODIFIER	SLAIN1-EDNRB	SLAIN1-EDNRB	intergenic_region	SLAIN1-EDNRB		-1	n.51983467T>C
chrA1	51983516	T	C	PASS	1/1	0/1	C	intergenic_region	MODIFIER	SLAIN1-EDNRB	SLAIN1-EDNRB	intergenic_region	SLAIN1-EDNRB		-1	n.51983516T>C
chrA1	51983588	A	G	PASS	1/1	1/1	G	intergenic_region	MODIFIER	SLAIN1-EDNRB	SLAIN1-EDNRB	intergenic_region	SLAIN1-EDNRB		-1	n.51983588A>G
chrA1	51983795	G	A	PASS	1/1	1/1	A	intergenic_region	MODIFIER	SLAIN1-EDNRB	SLAIN1-EDNRB	intergenic_region	SLAIN1-EDNRB		-1	n.51983795G>A
chrA1	51983812	A	G	PASS	1/1	1/1	G	intergenic_region	MODIFIER	SLAIN1-EDNRB	SLAIN1-EDNRB	intergenic_region	SLAIN1-EDNRB		-1	n.51983812A>G
chrA1	51983847	A	T	PASS	1/1	1/1	T	intergenic_region	MODIFIER	SLAIN1-EDNRB	SLAIN1-EDNRB	intergenic_region	SLAIN1-EDNRB		-1	n.51983847A>T
chrA1	51983878	A	G	PASS	1/1	1/1	G	intergenic_region	MODIFIER	SLAIN1-EDNRB	SLAIN1-EDNRB	intergenic_region	SLAIN1-EDNRB		-1	n.51983878A>G
chrA1	51984058	T	C	PASS	1/1	0/1	C	intergenic_region	MODIFIER	SLAIN1-EDNRB	SLAIN1-EDNRB	intergenic_region	SLAIN1-EDNRB		-1	n.51984058T>C
chrA1	51984063	C	T	PASS	1/1	1/1	T	intergenic_region	MODIFIER	SLAIN1-EDNRB	SLAIN1-EDNRB	intergenic_region	SLAIN1-EDNRB		-1	n.51984063C>T
chrA1	51984071	T	C	PASS	1/1	1/1	C	intergenic_region	MODIFIER	SLAIN1-EDNRB	SLAIN1-EDNRB	intergenic_region	SLAIN1-EDNRB		-1	n.51984071T>C
chrA1	51984151	C	T	PASS	1/1	1/1	T	intergenic_region	MODIFIER	SLAIN1-EDNRB	SLAIN1-EDNRB	intergenic_region	SLAIN1-EDNRB		-1	n.51984151C>T
chrA1	51984544	T	TA	PASS	1/1	0/1	TA	intergenic_region	MODIFIER	SLAIN1-EDNRB	SLAIN1-EDNRB	intergenic_region	SLAIN1-EDNRB		-1	n.51984544_51984545insA
chrA1	51984546	T	TTTTA	PASS	1/1	0/1	TTTTA	intergenic_region	MODIFIER	SLAIN1-EDNRB	SLAIN1-EDNRB	intergenic_region	SLAIN1-EDNRB		-1	n.51984546_51984547insTTTA
chrA1	51984960	A	T	PASS	1/1	0/1	T	intergenic_region	MODIFIER	SLAIN1-EDNRB	SLAIN1-EDNRB	intergenic_region	SLAIN1-EDNRB		-1	n.51984960A>T
chrA1	51985006	A	G	PASS	1/1	1/1	G	intergenic_region	MODIFIER	SLAIN1-EDNRB	SLAIN1-EDNRB	intergenic_region	SLAIN1-EDNRB		-1	n.51985006A>G
chrA1	51985065	A	G	PASS	1/1	1/1	G	intergenic_region	MODIFIER	SLAIN1-EDNRB	SLAIN1-EDNRB	intergenic_region	SLAIN1-EDNRB		-1	n.51985065A>G
chrA1	51985997	G	A	PASS	1/1	0/1	A	intergenic_region	MODIFIER	SLAIN1-EDNRB	SLAIN1-EDNRB	intergenic_region	SLAIN1-EDNRB		-1	n.51985997G>A
chrA1	51986037	G	T	PASS	1/1	1/1	T	intergenic_region	MODIFIER	SLAIN1-EDNRB	SLAIN1-EDNRB	intergenic_region	SLAIN1-EDNRB		-1	n.51986037G>T
chrA1	51986138	A	G	PASS	1/1	0/1	G	intergenic_region	MODIFIER	SLAIN1-EDNRB	SLAIN1-EDNRB	intergenic_region	SLAIN1-EDNRB		-1	n.51986138A>G
chrA1	51986211	C	T	PASS	1/1	1/1	T	intergenic_region	MODIFIER	SLAIN1-EDNRB	SLAIN1-EDNRB	intergenic_region	SLAIN1-EDNRB		-1	n.51986211C>T
chrA1	51986431	A	T	PASS	1/1	1/1	T	intergenic_region	MODIFIER	SLAIN1-EDNRB	SLAIN1-EDNRB	intergenic_region	SLAIN1-EDNRB		-1	n.51986431A>T
chrA1	51986635	CTA	C	PASS	1/1	0/1	C	intergenic_region	MODIFIER	SLAIN1-EDNRB	SLAIN1-EDNRB	intergenic_region	SLAIN1-EDNRB		-1	n.51986636_51986637delTA
chrA1	51987155	T	G	PASS	1/1	1/1	G	intergenic_region	MODIFIER	SLAIN1-EDNRB	SLAIN1-EDNRB	intergenic_region	SLAIN1-EDNRB		-1	n.51987155T>G
chrA1	51987298	G	A	PASS	1/1	0/1	A	intergenic_region	MODIFIER	SLAIN1-EDNRB	SLAIN1-EDNRB	intergenic_region	SLAIN1-EDNRB		-1	n.51987298G>A
chrA1	51987461	G	A	PASS	1/1	1/1	A	intergenic_region	MODIFIER	SLAIN1-EDNRB	SLAIN1-EDNRB	intergenic_region	SLAIN1-EDNRB		-1	n.51987461G>A
chrA1	51987643	AG	A	PASS	1/1	0/1	A	intergenic_region	MODIFIER	SLAIN1-EDNRB	SLAIN1-EDNRB	intergenic_region	SLAIN1-EDNRB		-1	n.51987644delG
chrA1	51987676	G	GT	PASS	1/1	0/1	GT	intergenic_region	MODIFIER	SLAIN1-EDNRB	SLAIN1-EDNRB	intergenic_region	SLAIN1-EDNRB		-1	n.51987676_51987677insT
chrA1	51987779	G	A	PASS	1/1	0/1	A	intergenic_region	MODIFIER	SLAIN1-EDNRB	SLAIN1-EDNRB	intergenic_region	SLAIN1-EDNRB		-1	n.51987779G>A
chrA1	51988102	A	G	PASS	1/1	0/1	G	intergenic_region	MODIFIER	SLAIN1-EDNRB	SLAIN1-EDNRB	intergenic_region	SLAIN1-EDNRB		-1	n.51988102A>G
chrA1	51988635	T	C	PASS	1/1	1/1	C	intergenic_region	MODIFIER	SLAIN1-EDNRB	SLAIN1-EDNRB	intergenic_region	SLAIN1-EDNRB		-1	n.51988635T>C
chrA1	51988701	C	T	PASS	1/1	0/1	T	intergenic_region	MODIFIER	SLAIN1-EDNRB	SLAIN1-EDNRB	intergenic_region	SLAIN1-EDNRB		-1	n.51988701C>T
chrA1	51988757	T	A	PASS	1/1	1/1	A	intergenic_region	MODIFIER	SLAIN1-EDNRB	SLAIN1-EDNRB	intergenic_region	SLAIN1-EDNRB		-1	n.51988757T>A
chrA1	51988809	C	T	PASS	1/1	1/1	T	intergenic_region	MODIFIER	SLAIN1-EDNRB	SLAIN1-EDNRB	intergenic_region	SLAIN1-EDNRB		-1	n.51988809C>T
chrA1	51989165	A	G	PASS	1/1	1/1	G	intergenic_region	MODIFIER	SLAIN1-EDNRB	SLAIN1-EDNRB	intergenic_region	SLAIN1-EDNRB		-1	n.51989165A>G
chrA1	51989171	T	C	PASS	1/1	1/1	C	intergenic_region	MODIFIER	SLAIN1-EDNRB	SLAIN1-EDNRB	intergenic_region	SLAIN1-EDNRB		-1	n.51989171T>C
chrA1	51989212	T	C	PASS	1/1	1/1	C	intergenic_region	MODIFIER	SLAIN1-EDNRB	SLAIN1-EDNRB	intergenic_region	SLAIN1-EDNRB		-1	n.51989212T>C
chrA1	51989226	T	C	PASS	1/1	1/1	C	intergenic_region	MODIFIER	SLAIN1-EDNRB	SLAIN1-EDNRB	intergenic_region	SLAIN1-EDNRB		-1	n.51989226T>C
chrA1	51989359	G	A	PASS	1/1	0/1	A	intergenic_region	MODIFIER	SLAIN1-EDNRB	SLAIN1-EDNRB	intergenic_region	SLAIN1-EDNRB		-1	n.51989359G>A
chrA1	51989519	A	AAGTC	PASS	1/1	1/1	AAGTC	intergenic_region	MODIFIER	SLAIN1-EDNRB	SLAIN1-EDNRB	intergenic_region	SLAIN1-EDNRB		-1	n.51989519_51989520insAGTC
chrA1	51989870	G	A	PASS	1/1	0/1	A	intergenic_region	MODIFIER	SLAIN1-EDNRB	SLAIN1-EDNRB	intergenic_region	SLAIN1-EDNRB		-1	n.51989870G>A
chrA1	51990777	C	G	PASS	1/1	1/1	G	intergenic_region	MODIFIER	SLAIN1-EDNRB	SLAIN1-EDNRB	intergenic_region	SLAIN1-EDNRB		-1	n.51990777C>G
chrA1	51990899	A	AAAAC	PASS	1/1	1/1	AAAAC	intergenic_region	MODIFIER	SLAIN1-EDNRB	SLAIN1-EDNRB	intergenic_region	SLAIN1-EDNRB		-1	n.51990899_51990900insAAAC
chrA1	51992218	T	A	PASS	1/1	1/1	A	intergenic_region	MODIFIER	SLAIN1-EDNRB	SLAIN1-EDNRB	intergenic_region	SLAIN1-EDNRB		-1	n.51992218T>A
chrA1	51992414	A	G	PASS	1/1	1/1	G	intergenic_region	MODIFIER	SLAIN1-EDNRB	SLAIN1-EDNRB	intergenic_region	SLAIN1-EDNRB		-1	n.51992414A>G
chrA1	51993374	G	T	PASS	1/1	0/1	T	intergenic_region	MODIFIER	SLAIN1-EDNRB	SLAIN1-EDNRB	intergenic_region	SLAIN1-EDNRB		-1	n.51993374G>T
chrA1	51993387	T	C	PASS	1/1	1/1	C	intergenic_region	MODIFIER	SLAIN1-EDNRB	SLAIN1-EDNRB	intergenic_region	SLAIN1-EDNRB		-1	n.51993387T>C
chrA1	51993891	G	GA	PASS	1/1	0/1	GA	intergenic_region	MODIFIER	SLAIN1-EDNRB	SLAIN1-EDNRB	intergenic_region	SLAIN1-EDNRB		-1	n.51993891_51993892insA
chrA1	51993973	T	G	PASS	1/1	0/1	G	intergenic_region	MODIFIER	SLAIN1-EDNRB	SLAIN1-EDNRB	intergenic_region	SLAIN1-EDNRB		-1	n.51993973T>G
chrA1	51994211	C	T	PASS	1/1	0/1	T	intergenic_region	MODIFIER	SLAIN1-EDNRB	SLAIN1-EDNRB	intergenic_region	SLAIN1-EDNRB		-1	n.51994211C>T
chrA1	51994223	G	C	PASS	1/1	0/1	C	intergenic_region	MODIFIER	SLAIN1-EDNRB	SLAIN1-EDNRB	intergenic_region	SLAIN1-EDNRB		-1	n.51994223G>C
chrA1	51994252	C	T	PASS	1/1	0/1	T	intergenic_region	MODIFIER	SLAIN1-EDNRB	SLAIN1-EDNRB	intergenic_region	SLAIN1-EDNRB		-1	n.51994252C>T
chrA1	51994254	T	C	PASS	1/1	0/1	C	intergenic_region	MODIFIER	SLAIN1-EDNRB	SLAIN1-EDNRB	intergenic_region	SLAIN1-EDNRB		-1	n.51994254T>C
chrA1	51994344	A	T	PASS	1/1	0/1	T	intergenic_region	MODIFIER	SLAIN1-EDNRB	SLAIN1-EDNRB	intergenic_region	SLAIN1-EDNRB		-1	n.51994344A>T
chrA1	51994370	C	T	PASS	1/1	0/1	T	intergenic_region	MODIFIER	SLAIN1-EDNRB	SLAIN1-EDNRB	intergenic_region	SLAIN1-EDNRB		-1	n.51994370C>T
chrA1	51994441	G	A	PASS	1/1	0/1	A	intergenic_region	MODIFIER	SLAIN1-EDNRB	SLAIN1-EDNRB	intergenic_region	SLAIN1-EDNRB		-1	n.51994441G>A
chrA1	51995100	G	A	PASS	1/1	0/1	A	intergenic_region	MODIFIER	SLAIN1-EDNRB	SLAIN1-EDNRB	intergenic_region	SLAIN1-EDNRB		-1	n.51995100G>A
chrA1	51995306	A	G	PASS	1/1	0/1	G	intergenic_region	MODIFIER	SLAIN1-EDNRB	SLAIN1-EDNRB	intergenic_region	SLAIN1-EDNRB		-1	n.51995306A>G
chrA1	51996766	T	G	PASS	1/1	0/1	G	intergenic_region	MODIFIER	SLAIN1-EDNRB	SLAIN1-EDNRB	intergenic_region	SLAIN1-EDNRB		-1	n.51996766T>G
chrA1	51997252	C	T	PASS	1/1	0/1	T	intergenic_region	MODIFIER	SLAIN1-EDNRB	SLAIN1-EDNRB	intergenic_region	SLAIN1-EDNRB		-1	n.51997252C>T
chrA1	51998296	G	T	PASS	1/1	0/1	T	intergenic_region	MODIFIER	SLAIN1-EDNRB	SLAIN1-EDNRB	intergenic_region	SLAIN1-EDNRB		-1	n.51998296G>T
chrA1	51998307	A	G	PASS	1/1	0/1	G	intergenic_region	MODIFIER	SLAIN1-EDNRB	SLAIN1-EDNRB	intergenic_region	SLAIN1-EDNRB		-1	n.51998307A>G
chrA1	51998349	T	G	PASS	1/1	0/1	G	intergenic_region	MODIFIER	SLAIN1-EDNRB	SLAIN1-EDNRB	intergenic_region	SLAIN1-EDNRB		-1	n.51998349T>G
chrA1	51999747	C	T	PASS	1/1	1/1	T	intergenic_region	MODIFIER	SLAIN1-EDNRB	SLAIN1-EDNRB	intergenic_region	SLAIN1-EDNRB		-1	n.51999747C>T
chrA1	51999860	A	G	PASS	1/1	1/1	G	intergenic_region	MODIFIER	SLAIN1-EDNRB	SLAIN1-EDNRB	intergenic_region	SLAIN1-EDNRB		-1	n.51999860A>G
chrA1	51999934	G	A	PASS	1/1	1/1	A	intergenic_region	MODIFIER	SLAIN1-EDNRB	SLAIN1-EDNRB	intergenic_region	SLAIN1-EDNRB		-1	n.51999934G>A
chrA1	51999951	C	T	PASS	1/1	0/1	T	intergenic_region	MODIFIER	SLAIN1-EDNRB	SLAIN1-EDNRB	intergenic_region	SLAIN1-EDNRB		-1	n.51999951C>T
chrA1	51999952	A	G	PASS	1/1	0/1	G	intergenic_region	MODIFIER	SLAIN1-EDNRB	SLAIN1-EDNRB	intergenic_region	SLAIN1-EDNRB		-1	n.51999952A>G
chrA1	52000177	A	G	PASS	1/1	1/1	G	intergenic_region	MODIFIER	SLAIN1-EDNRB	SLAIN1-EDNRB	intergenic_region	SLAIN1-EDNRB		-1	n.52000177A>G
chrA1	52000630	T	C	PASS	1/1	1/1	C	intergenic_region	MODIFIER	SLAIN1-EDNRB	SLAIN1-EDNRB	intergenic_region	SLAIN1-EDNRB		-1	n.52000630T>C
chrA1	52000667	A	T	PASS	1/1	0/1	T	intergenic_region	MODIFIER	SLAIN1-EDNRB	SLAIN1-EDNRB	intergenic_region	SLAIN1-EDNRB		-1	n.52000667A>T
chrA1	52000712	C	T	PASS	1/1	0/1	T	intergenic_region	MODIFIER	SLAIN1-EDNRB	SLAIN1-EDNRB	intergenic_region	SLAIN1-EDNRB		-1	n.52000712C>T
chrA1	52000826	C	T	PASS	1/1	0/1	T	intergenic_region	MODIFIER	SLAIN1-EDNRB	SLAIN1-EDNRB	intergenic_region	SLAIN1-EDNRB		-1	n.52000826C>T
chrA1	52001343	T	A	PASS	1/1	1/1	A	intergenic_region	MODIFIER	SLAIN1-EDNRB	SLAIN1-EDNRB	intergenic_region	SLAIN1-EDNRB		-1	n.52001343T>A
chrA1	52001455	AAATTG	A	PASS	1/1	0/1	A	intergenic_region	MODIFIER	SLAIN1-EDNRB	SLAIN1-EDNRB	intergenic_region	SLAIN1-EDNRB		-1	n.52001456_52001460delAATTG
chrA1	52001496	C	T	PASS	1/1	1/1	T	intergenic_region	MODIFIER	SLAIN1-EDNRB	SLAIN1-EDNRB	intergenic_region	SLAIN1-EDNRB		-1	n.52001496C>T
chrA1	52002248	C	T	PASS	1/1	0/1	T	intergenic_region	MODIFIER	SLAIN1-EDNRB	SLAIN1-EDNRB	intergenic_region	SLAIN1-EDNRB		-1	n.52002248C>T
chrA1	52002952	C	A	PASS	1/1	0/1	A	intergenic_region	MODIFIER	SLAIN1-EDNRB	SLAIN1-EDNRB	intergenic_region	SLAIN1-EDNRB		-1	n.52002952C>A
chrA1	52004141	C	A	GATKstd;QD2;SnpCluster	0/1	0/1	A	intergenic_region	MODIFIER	SLAIN1-EDNRB	SLAIN1-EDNRB	intergenic_region	SLAIN1-EDNRB		-1	n.52004141C>A
chrA1	52004149	G	C	GATKstd;LowQualSNP;QD2;SnpCluster	0/1	0/1	C	intergenic_region	MODIFIER	SLAIN1-EDNRB	SLAIN1-EDNRB	intergenic_region	SLAIN1-EDNRB		-1	n.52004149G>C
chrA1	52004150	A	G	GATKstd;LowQualSNP;QD2;SnpCluster	0/1	0/1	G	intergenic_region	MODIFIER	SLAIN1-EDNRB	SLAIN1-EDNRB	intergenic_region	SLAIN1-EDNRB		-1	n.52004150A>G
chrA1	52004536	A	C	PASS	0/1	0/1	C	intergenic_region	MODIFIER	SLAIN1-EDNRB	SLAIN1-EDNRB	intergenic_region	SLAIN1-EDNRB		-1	n.52004536A>C
chrA1	52004717	T	C	GATKstd;MQ40	0/1	0/1	C	intergenic_region	MODIFIER	SLAIN1-EDNRB	SLAIN1-EDNRB	intergenic_region	SLAIN1-EDNRB		-1	n.52004717T>C
chrA1	52004736	T	C	GATKstd;MQ40	1/1	1/1	C	intergenic_region	MODIFIER	SLAIN1-EDNRB	SLAIN1-EDNRB	intergenic_region	SLAIN1-EDNRB		-1	n.52004736T>C
chrA1	52005137	C	CA	PASS	1/1	0/1	CA	intergenic_region	MODIFIER	SLAIN1-EDNRB	SLAIN1-EDNRB	intergenic_region	SLAIN1-EDNRB		-1	n.52005137_52005138insA
chrA1	52005183	C	G	PASS	0/1	0/1	G	intergenic_region	MODIFIER	SLAIN1-EDNRB	SLAIN1-EDNRB	intergenic_region	SLAIN1-EDNRB		-1	n.52005183C>G
chrA1	52005263	A	G	PASS	0/1	0/1	G	intergenic_region	MODIFIER	SLAIN1-EDNRB	SLAIN1-EDNRB	intergenic_region	SLAIN1-EDNRB		-1	n.52005263A>G
chrA1	52005271	C	T	PASS	0/1	0/1	T	intergenic_region	MODIFIER	SLAIN1-EDNRB	SLAIN1-EDNRB	intergenic_region	SLAIN1-EDNRB		-1	n.52005271C>T
chrA1	52005352	G	A	PASS	0/1	0/1	A	intergenic_region	MODIFIER	SLAIN1-EDNRB	SLAIN1-EDNRB	intergenic_region	SLAIN1-EDNRB		-1	n.52005352G>A
chrA1	52005370	T	C	PASS	0/1	0/1	C	intergenic_region	MODIFIER	SLAIN1-EDNRB	SLAIN1-EDNRB	intergenic_region	SLAIN1-EDNRB		-1	n.52005370T>C
chrA1	52005441	A	G	PASS	0/1	0/1	G	intergenic_region	MODIFIER	SLAIN1-EDNRB	SLAIN1-EDNRB	intergenic_region	SLAIN1-EDNRB		-1	n.52005441A>G
chrA1	52005533	C	T	PASS	0/1	0/1	T	intergenic_region	MODIFIER	SLAIN1-EDNRB	SLAIN1-EDNRB	intergenic_region	SLAIN1-EDNRB		-1	n.52005533C>T
chrA1	52005699	G	A	PASS	0/1	0/1	A	intergenic_region	MODIFIER	SLAIN1-EDNRB	SLAIN1-EDNRB	intergenic_region	SLAIN1-EDNRB		-1	n.52005699G>A
chrA1	52006435	G	A	PASS	1/1	0/1	A	intergenic_region	MODIFIER	SLAIN1-EDNRB	SLAIN1-EDNRB	intergenic_region	SLAIN1-EDNRB		-1	n.52006435G>A
chrA1	52006785	T	C	PASS	1/1	1/1	C	intergenic_region	MODIFIER	SLAIN1-EDNRB	SLAIN1-EDNRB	intergenic_region	SLAIN1-EDNRB		-1	n.52006785T>C
chrA1	52007232	A	G	PASS	1/1	1/1	G	intergenic_region	MODIFIER	SLAIN1-EDNRB	SLAIN1-EDNRB	intergenic_region	SLAIN1-EDNRB		-1	n.52007232A>G
chrA1	52007445	A	T	PASS	1/1	1/1	T	intergenic_region	MODIFIER	SLAIN1-EDNRB	SLAIN1-EDNRB	intergenic_region	SLAIN1-EDNRB		-1	n.52007445A>T
chrA1	52007518	G	A	PASS	1/1	1/1	A	intergenic_region	MODIFIER	SLAIN1-EDNRB	SLAIN1-EDNRB	intergenic_region	SLAIN1-EDNRB		-1	n.52007518G>A
chrA1	52007530	T	C	PASS	1/1	1/1	C	intergenic_region	MODIFIER	SLAIN1-EDNRB	SLAIN1-EDNRB	intergenic_region	SLAIN1-EDNRB		-1	n.52007530T>C
chrA1	52007924	C	A	PASS	1/1	1/1	A	intergenic_region	MODIFIER	SLAIN1-EDNRB	SLAIN1-EDNRB	intergenic_region	SLAIN1-EDNRB		-1	n.52007924C>A
chrA1	52008155	G	T	PASS	1/1	1/1	T	intergenic_region	MODIFIER	SLAIN1-EDNRB	SLAIN1-EDNRB	intergenic_region	SLAIN1-EDNRB		-1	n.52008155G>T
chrA1	52008277	C	T	PASS	1/1	1/1	T	intergenic_region	MODIFIER	SLAIN1-EDNRB	SLAIN1-EDNRB	intergenic_region	SLAIN1-EDNRB		-1	n.52008277C>T
chrA1	52008280	T	C	PASS	1/1	1/1	C	intergenic_region	MODIFIER	SLAIN1-EDNRB	SLAIN1-EDNRB	intergenic_region	SLAIN1-EDNRB		-1	n.52008280T>C
chrA1	52008382	T	G	PASS	1/1	1/1	G	intergenic_region	MODIFIER	SLAIN1-EDNRB	SLAIN1-EDNRB	intergenic_region	SLAIN1-EDNRB		-1	n.52008382T>G
chrA1	52008440	G	C	PASS	1/1	1/1	C	intergenic_region	MODIFIER	SLAIN1-EDNRB	SLAIN1-EDNRB	intergenic_region	SLAIN1-EDNRB		-1	n.52008440G>C
chrA1	52008570	C	T	PASS	1/1	1/1	T	intergenic_region	MODIFIER	SLAIN1-EDNRB	SLAIN1-EDNRB	intergenic_region	SLAIN1-EDNRB		-1	n.52008570C>T
chrA1	52009277	C	T	PASS	1/1	1/1	T	intergenic_region	MODIFIER	SLAIN1-EDNRB	SLAIN1-EDNRB	intergenic_region	SLAIN1-EDNRB		-1	n.52009277C>T
chrA1	52009366	T	C	PASS	1/1	1/1	C	intergenic_region	MODIFIER	SLAIN1-EDNRB	SLAIN1-EDNRB	intergenic_region	SLAIN1-EDNRB		-1	n.52009366T>C
chrA1	52010019	T	C	PASS	1/1	1/1	C	intergenic_region	MODIFIER	SLAIN1-EDNRB	SLAIN1-EDNRB	intergenic_region	SLAIN1-EDNRB		-1	n.52010019T>C
chrA1	52010041	G	A	PASS	1/1	1/1	A	intergenic_region	MODIFIER	SLAIN1-EDNRB	SLAIN1-EDNRB	intergenic_region	SLAIN1-EDNRB		-1	n.52010041G>A
chrA1	52010094	CT	C	PASS	1/1	1/1	C	intergenic_region	MODIFIER	SLAIN1-EDNRB	SLAIN1-EDNRB	intergenic_region	SLAIN1-EDNRB		-1	n.52010095delT
chrA1	52010295	C	T	PASS	1/1	1/1	T	intergenic_region	MODIFIER	SLAIN1-EDNRB	SLAIN1-EDNRB	intergenic_region	SLAIN1-EDNRB		-1	n.52010295C>T
chrA1	52010453	C	A	PASS	1/1	1/1	A	intergenic_region	MODIFIER	SLAIN1-EDNRB	SLAIN1-EDNRB	intergenic_region	SLAIN1-EDNRB		-1	n.52010453C>A
chrA1	52010499	G	A	PASS	1/1	1/1	A	intergenic_region	MODIFIER	SLAIN1-EDNRB	SLAIN1-EDNRB	intergenic_region	SLAIN1-EDNRB		-1	n.52010499G>A
chrA1	52010590	T	G	PASS	1/1	1/1	G	intergenic_region	MODIFIER	SLAIN1-EDNRB	SLAIN1-EDNRB	intergenic_region	SLAIN1-EDNRB		-1	n.52010590T>G
chrA1	52010616	C	A	PASS	1/1	1/1	A	intergenic_region	MODIFIER	SLAIN1-EDNRB	SLAIN1-EDNRB	intergenic_region	SLAIN1-EDNRB		-1	n.52010616C>A
chrA1	52010618	C	A	PASS	1/1	1/1	A	intergenic_region	MODIFIER	SLAIN1-EDNRB	SLAIN1-EDNRB	intergenic_region	SLAIN1-EDNRB		-1	n.52010618C>A
chrA1	52010625	TA	T	PASS	1/1	1/1	T	intergenic_region	MODIFIER	SLAIN1-EDNRB	SLAIN1-EDNRB	intergenic_region	SLAIN1-EDNRB		-1	n.52010626delA
chrA1	52010627	A	T	PASS	1/1	1/1	T	intergenic_region	MODIFIER	SLAIN1-EDNRB	SLAIN1-EDNRB	intergenic_region	SLAIN1-EDNRB		-1	n.52010627A>T
chrA1	52010642	TTAAG	T	PASS	1/1	1/1	T	intergenic_region	MODIFIER	SLAIN1-EDNRB	SLAIN1-EDNRB	intergenic_region	SLAIN1-EDNRB		-1	n.52010643_52010646delTAAG
chrA1	52010651	T	A	PASS	1/1	1/1	A	intergenic_region	MODIFIER	SLAIN1-EDNRB	SLAIN1-EDNRB	intergenic_region	SLAIN1-EDNRB		-1	n.52010651T>A
chrA1	52010704	G	T	PASS	1/1	1/1	T	intergenic_region	MODIFIER	SLAIN1-EDNRB	SLAIN1-EDNRB	intergenic_region	SLAIN1-EDNRB		-1	n.52010704G>T
chrA1	52010709	C	G	PASS	1/1	1/1	G	intergenic_region	MODIFIER	SLAIN1-EDNRB	SLAIN1-EDNRB	intergenic_region	SLAIN1-EDNRB		-1	n.52010709C>G
chrA1	52010790	TTGTGTG	T	PASS	1/1	1/1	T	intergenic_region	MODIFIER	SLAIN1-EDNRB	SLAIN1-EDNRB	intergenic_region	SLAIN1-EDNRB		-1	n.52010791_52010796delTGTGTG
chrA1	52010823	T	C	PASS	1/1	1/1	C	intergenic_region	MODIFIER	SLAIN1-EDNRB	SLAIN1-EDNRB	intergenic_region	SLAIN1-EDNRB		-1	n.52010823T>C
chrA1	52011037	C	T	PASS	1/1	1/1	T	intergenic_region	MODIFIER	SLAIN1-EDNRB	SLAIN1-EDNRB	intergenic_region	SLAIN1-EDNRB		-1	n.52011037C>T
chrA1	52011039	A	G	PASS	1/1	1/1	G	intergenic_region	MODIFIER	SLAIN1-EDNRB	SLAIN1-EDNRB	intergenic_region	SLAIN1-EDNRB		-1	n.52011039A>G
chrA1	52011250	A	G	PASS	1/1	1/1	G	intergenic_region	MODIFIER	SLAIN1-EDNRB	SLAIN1-EDNRB	intergenic_region	SLAIN1-EDNRB		-1	n.52011250A>G
chrA1	52011397	A	T	PASS	1/1	1/1	T	intergenic_region	MODIFIER	SLAIN1-EDNRB	SLAIN1-EDNRB	intergenic_region	SLAIN1-EDNRB		-1	n.52011397A>T
chrA1	52011462	A	G	PASS	1/1	0/1	G	intergenic_region	MODIFIER	SLAIN1-EDNRB	SLAIN1-EDNRB	intergenic_region	SLAIN1-EDNRB		-1	n.52011462A>G
chrA1	52012238	A	T	PASS	1/1	1/1	T	intergenic_region	MODIFIER	SLAIN1-EDNRB	SLAIN1-EDNRB	intergenic_region	SLAIN1-EDNRB		-1	n.52012238A>T
chrA1	52012490	CTG	C	PASS	1/1	1/1	C	intergenic_region	MODIFIER	SLAIN1-EDNRB	SLAIN1-EDNRB	intergenic_region	SLAIN1-EDNRB		-1	n.52012491_52012492delTG
chrA1	52012559	T	C	PASS	1/1	1/1	C	intergenic_region	MODIFIER	SLAIN1-EDNRB	SLAIN1-EDNRB	intergenic_region	SLAIN1-EDNRB		-1	n.52012559T>C
chrA1	52012590	G	A	PASS	1/1	1/1	A	intergenic_region	MODIFIER	SLAIN1-EDNRB	SLAIN1-EDNRB	intergenic_region	SLAIN1-EDNRB		-1	n.52012590G>A
chrA1	52012816	G	A	PASS	1/1	1/1	A	intergenic_region	MODIFIER	SLAIN1-EDNRB	SLAIN1-EDNRB	intergenic_region	SLAIN1-EDNRB		-1	n.52012816G>A
chrA1	52013700	T	A	PASS	1/1	1/1	A	intergenic_region	MODIFIER	SLAIN1-EDNRB	SLAIN1-EDNRB	intergenic_region	SLAIN1-EDNRB		-1	n.52013700T>A
chrA1	52013901	A	G	PASS	1/1	1/1	G	intergenic_region	MODIFIER	SLAIN1-EDNRB	SLAIN1-EDNRB	intergenic_region	SLAIN1-EDNRB		-1	n.52013901A>G
chrA1	52013920	G	A	PASS	1/1	1/1	A	intergenic_region	MODIFIER	SLAIN1-EDNRB	SLAIN1-EDNRB	intergenic_region	SLAIN1-EDNRB		-1	n.52013920G>A
chrA1	52014143	C	G	PASS	1/1	1/1	G	intergenic_region	MODIFIER	SLAIN1-EDNRB	SLAIN1-EDNRB	intergenic_region	SLAIN1-EDNRB		-1	n.52014143C>G
chrA1	52014402	T	C	PASS	1/1	1/1	C	intergenic_region	MODIFIER	SLAIN1-EDNRB	SLAIN1-EDNRB	intergenic_region	SLAIN1-EDNRB		-1	n.52014402T>C
chrA1	52014655	A	C	PASS	1/1	0/1	C	intergenic_region	MODIFIER	SLAIN1-EDNRB	SLAIN1-EDNRB	intergenic_region	SLAIN1-EDNRB		-1	n.52014655A>C
chrA1	52014873	A	G	PASS	1/1	1/1	G	intergenic_region	MODIFIER	SLAIN1-EDNRB	SLAIN1-EDNRB	intergenic_region	SLAIN1-EDNRB		-1	n.52014873A>G
chrA1	52015005	C	T	PASS	1/1	1/1	T	intergenic_region	MODIFIER	SLAIN1-EDNRB	SLAIN1-EDNRB	intergenic_region	SLAIN1-EDNRB		-1	n.52015005C>T
chrA1	52015111	G	T	PASS	1/1	1/1	T	intergenic_region	MODIFIER	SLAIN1-EDNRB	SLAIN1-EDNRB	intergenic_region	SLAIN1-EDNRB		-1	n.52015111G>T
chrA1	52015270	T	C	PASS	1/1	1/1	C	intergenic_region	MODIFIER	SLAIN1-EDNRB	SLAIN1-EDNRB	intergenic_region	SLAIN1-EDNRB		-1	n.52015270T>C
chrA1	52015391	T	C	PASS	1/1	0/1	C	intergenic_region	MODIFIER	SLAIN1-EDNRB	SLAIN1-EDNRB	intergenic_region	SLAIN1-EDNRB		-1	n.52015391T>C
chrA1	52015402	C	T	PASS	1/1	0/1	T	intergenic_region	MODIFIER	SLAIN1-EDNRB	SLAIN1-EDNRB	intergenic_region	SLAIN1-EDNRB		-1	n.52015402C>T
chrA1	52015659	G	A	PASS	1/1	0/1	A	intergenic_region	MODIFIER	SLAIN1-EDNRB	SLAIN1-EDNRB	intergenic_region	SLAIN1-EDNRB		-1	n.52015659G>A
chrA1	52016146	TTGTCCACCAACCC	T	PASS	1/1	0/1	T	intergenic_region	MODIFIER	SLAIN1-EDNRB	SLAIN1-EDNRB	intergenic_region	SLAIN1-EDNRB		-1	n.52016147_52016159delTGTCCACCAACCC
chrA1	52016203	G	T	PASS	1/1	1/1	T	intergenic_region	MODIFIER	SLAIN1-EDNRB	SLAIN1-EDNRB	intergenic_region	SLAIN1-EDNRB		-1	n.52016203G>T
chrA1	52016410	G	A	PASS	1/1	0/1	A	intergenic_region	MODIFIER	SLAIN1-EDNRB	SLAIN1-EDNRB	intergenic_region	SLAIN1-EDNRB		-1	n.52016410G>A
chrA1	52016480	A	C	PASS	1/1	0/1	C	intergenic_region	MODIFIER	SLAIN1-EDNRB	SLAIN1-EDNRB	intergenic_region	SLAIN1-EDNRB		-1	n.52016480A>C
chrA1	52016538	T	TTA	PASS	1/1	0/1	TTA	intergenic_region	MODIFIER	SLAIN1-EDNRB	SLAIN1-EDNRB	intergenic_region	SLAIN1-EDNRB		-1	n.52016538_52016539insTA
chrA1	52016750	G	C	PASS	1/1	1/1	C	intergenic_region	MODIFIER	SLAIN1-EDNRB	SLAIN1-EDNRB	intergenic_region	SLAIN1-EDNRB		-1	n.52016750G>C
chrA1	52016916	C	T	PASS	1/1	1/1	T	intergenic_region	MODIFIER	SLAIN1-EDNRB	SLAIN1-EDNRB	intergenic_region	SLAIN1-EDNRB		-1	n.52016916C>T
chrA1	52016957	C	T	PASS	1/1	0/1	T	intergenic_region	MODIFIER	SLAIN1-EDNRB	SLAIN1-EDNRB	intergenic_region	SLAIN1-EDNRB		-1	n.52016957C>T
chrA1	52017038	A	T	PASS	1/1	0/1	T	intergenic_region	MODIFIER	SLAIN1-EDNRB	SLAIN1-EDNRB	intergenic_region	SLAIN1-EDNRB		-1	n.52017038A>T
chrA1	52017093	G	T	PASS	1/1	0/1	T	intergenic_region	MODIFIER	SLAIN1-EDNRB	SLAIN1-EDNRB	intergenic_region	SLAIN1-EDNRB		-1	n.52017093G>T
chrA1	52017124	C	T	PASS	1/1	0/1	T	intergenic_region	MODIFIER	SLAIN1-EDNRB	SLAIN1-EDNRB	intergenic_region	SLAIN1-EDNRB		-1	n.52017124C>T
chrA1	52017249	ACTTTC	A	PASS	1/1	0/1	A	intergenic_region	MODIFIER	SLAIN1-EDNRB	SLAIN1-EDNRB	intergenic_region	SLAIN1-EDNRB		-1	n.52017250_52017254delCTTTC
chrA1	52017420	T	C	PASS	1/1	0/1	C	intergenic_region	MODIFIER	SLAIN1-EDNRB	SLAIN1-EDNRB	intergenic_region	SLAIN1-EDNRB		-1	n.52017420T>C
chrA1	52017657	A	G	PASS	1/1	1/1	G	intergenic_region	MODIFIER	SLAIN1-EDNRB	SLAIN1-EDNRB	intergenic_region	SLAIN1-EDNRB		-1	n.52017657A>G
chrA1	52017816	T	TGA	PASS	1/1	0/1	TGA	intergenic_region	MODIFIER	SLAIN1-EDNRB	SLAIN1-EDNRB	intergenic_region	SLAIN1-EDNRB		-1	n.52017816_52017817insGA
chrA1	52018024	T	A	PASS	1/1	0/1	A	intergenic_region	MODIFIER	SLAIN1-EDNRB	SLAIN1-EDNRB	intergenic_region	SLAIN1-EDNRB		-1	n.52018024T>A
chrA1	52018025	C	G	PASS	1/1	0/1	G	intergenic_region	MODIFIER	SLAIN1-EDNRB	SLAIN1-EDNRB	intergenic_region	SLAIN1-EDNRB		-1	n.52018025C>G
chrA1	52018464	C	T	PASS	1/1	0/1	T	intergenic_region	MODIFIER	SLAIN1-EDNRB	SLAIN1-EDNRB	intergenic_region	SLAIN1-EDNRB		-1	n.52018464C>T
chrA1	52018477	C	T	PASS	1/1	0/1	T	intergenic_region	MODIFIER	SLAIN1-EDNRB	SLAIN1-EDNRB	intergenic_region	SLAIN1-EDNRB		-1	n.52018477C>T
chrA1	52018487	G	A	PASS	1/1	1/1	A	intergenic_region	MODIFIER	SLAIN1-EDNRB	SLAIN1-EDNRB	intergenic_region	SLAIN1-EDNRB		-1	n.52018487G>A
chrA1	52018676	T	C	PASS	1/1	0/1	C	intergenic_region	MODIFIER	SLAIN1-EDNRB	SLAIN1-EDNRB	intergenic_region	SLAIN1-EDNRB		-1	n.52018676T>C
chrA1	52018841	T	TC	PASS	1/1	1/1	TC	intergenic_region	MODIFIER	SLAIN1-EDNRB	SLAIN1-EDNRB	intergenic_region	SLAIN1-EDNRB		-1	n.52018841_52018842insC
chrA1	52019503	C	T	PASS	1/1	0/1	T	intergenic_region	MODIFIER	SLAIN1-EDNRB	SLAIN1-EDNRB	intergenic_region	SLAIN1-EDNRB		-1	n.52019503C>T
chrA1	52019788	T	C	PASS	1/1	0/1	C	intergenic_region	MODIFIER	SLAIN1-EDNRB	SLAIN1-EDNRB	intergenic_region	SLAIN1-EDNRB		-1	n.52019788T>C
chrA1	52019824	GTTT	G	PASS	1/1	1/1	G	intergenic_region	MODIFIER	SLAIN1-EDNRB	SLAIN1-EDNRB	intergenic_region	SLAIN1-EDNRB		-1	n.52019825_52019827delTTT
chrA1	52019834	T	TAA	PASS	1/1	1/1	TAA	intergenic_region	MODIFIER	SLAIN1-EDNRB	SLAIN1-EDNRB	intergenic_region	SLAIN1-EDNRB		-1	n.52019834_52019835insAA
chrA1	52020075	G	A	PASS	1/1	0/1	A	intergenic_region	MODIFIER	SLAIN1-EDNRB	SLAIN1-EDNRB	intergenic_region	SLAIN1-EDNRB		-1	n.52020075G>A
chrA1	52020354	T	C	PASS	1/1	0/1	C	intergenic_region	MODIFIER	SLAIN1-EDNRB	SLAIN1-EDNRB	intergenic_region	SLAIN1-EDNRB		-1	n.52020354T>C
chrA1	52020373	G	A	PASS	1/1	0/1	A	intergenic_region	MODIFIER	SLAIN1-EDNRB	SLAIN1-EDNRB	intergenic_region	SLAIN1-EDNRB		-1	n.52020373G>A
chrA1	52020475	C	A	PASS	1/1	0/1	A	intergenic_region	MODIFIER	SLAIN1-EDNRB	SLAIN1-EDNRB	intergenic_region	SLAIN1-EDNRB		-1	n.52020475C>A
chrA1	52020512	T	TAAAAA	PASS	1/1	1/1	TAAAAA	intergenic_region	MODIFIER	SLAIN1-EDNRB	SLAIN1-EDNRB	intergenic_region	SLAIN1-EDNRB		-1	n.52020512_52020513insAAAAA
chrA1	52020645	G	A	PASS	1/1	1/1	A	intergenic_region	MODIFIER	SLAIN1-EDNRB	SLAIN1-EDNRB	intergenic_region	SLAIN1-EDNRB		-1	n.52020645G>A
chrA1	52021116	GGTGAACGGGACATTTCTGGAGATACGTTAACTTATTTAA	G	PASS	1/1	0/1	G	intergenic_region	MODIFIER	SLAIN1-EDNRB	SLAIN1-EDNRB	intergenic_region	SLAIN1-EDNRB		-1	n.52021117_52021155delGTGAACGGGACATTTCTGGAGATACGTTAACTTATTTAA
chrA1	52021158	C	T	PASS	1/1	0/1	T	intergenic_region	MODIFIER	SLAIN1-EDNRB	SLAIN1-EDNRB	intergenic_region	SLAIN1-EDNRB		-1	n.52021158C>T
chrA1	52022075	C	G	PASS	1/1	1/1	G	intergenic_region	MODIFIER	SLAIN1-EDNRB	SLAIN1-EDNRB	intergenic_region	SLAIN1-EDNRB		-1	n.52022075C>G
chrA1	52022666	T	C	PASS	1/1	1/1	C	intergenic_region	MODIFIER	SLAIN1-EDNRB	SLAIN1-EDNRB	intergenic_region	SLAIN1-EDNRB		-1	n.52022666T>C
chrA1	52022934	G	A	PASS	1/1	0/1	A	intergenic_region	MODIFIER	SLAIN1-EDNRB	SLAIN1-EDNRB	intergenic_region	SLAIN1-EDNRB		-1	n.52022934G>A
chrA1	52023308	T	C	PASS	1/1	1/1	C	intergenic_region	MODIFIER	SLAIN1-EDNRB	SLAIN1-EDNRB	intergenic_region	SLAIN1-EDNRB		-1	n.52023308T>C
chrA1	52023494	G	A	PASS	1/1	1/1	A	intergenic_region	MODIFIER	SLAIN1-EDNRB	SLAIN1-EDNRB	intergenic_region	SLAIN1-EDNRB		-1	n.52023494G>A
chrA1	52023507	A	C	PASS	1/1	1/1	C	intergenic_region	MODIFIER	SLAIN1-EDNRB	SLAIN1-EDNRB	intergenic_region	SLAIN1-EDNRB		-1	n.52023507A>C
chrA1	52023940	G	T	PASS	1/1	1/1	T	intergenic_region	MODIFIER	SLAIN1-EDNRB	SLAIN1-EDNRB	intergenic_region	SLAIN1-EDNRB		-1	n.52023940G>T
chrA1	52024077	T	C	PASS	1/1	0/1	C	intergenic_region	MODIFIER	SLAIN1-EDNRB	SLAIN1-EDNRB	intergenic_region	SLAIN1-EDNRB		-1	n.52024077T>C
chrA1	52024142	C	T	PASS	1/1	1/1	T	intergenic_region	MODIFIER	SLAIN1-EDNRB	SLAIN1-EDNRB	intergenic_region	SLAIN1-EDNRB		-1	n.52024142C>T
chrA1	52024190	T	G	PASS	1/1	1/1	G	intergenic_region	MODIFIER	SLAIN1-EDNRB	SLAIN1-EDNRB	intergenic_region	SLAIN1-EDNRB		-1	n.52024190T>G
chrA1	52024285	C	A	PASS	1/1	1/1	A	intergenic_region	MODIFIER	SLAIN1-EDNRB	SLAIN1-EDNRB	intergenic_region	SLAIN1-EDNRB		-1	n.52024285C>A
chrA1	52024452	G	A	PASS	1/1	0/1	A	intergenic_region	MODIFIER	SLAIN1-EDNRB	SLAIN1-EDNRB	intergenic_region	SLAIN1-EDNRB		-1	n.52024452G>A
chrA1	52024551	G	A	PASS	1/1	1/1	A	intergenic_region	MODIFIER	SLAIN1-EDNRB	SLAIN1-EDNRB	intergenic_region	SLAIN1-EDNRB		-1	n.52024551G>A
chrA1	52024640	A	G	PASS	1/1	1/1	G	intergenic_region	MODIFIER	SLAIN1-EDNRB	SLAIN1-EDNRB	intergenic_region	SLAIN1-EDNRB		-1	n.52024640A>G
chrA1	52025007	A	C	PASS	1/1	0/1	C	intergenic_region	MODIFIER	SLAIN1-EDNRB	SLAIN1-EDNRB	intergenic_region	SLAIN1-EDNRB		-1	n.52025007A>C
chrA1	52025022	G	A	PASS	1/1	1/1	A	intergenic_region	MODIFIER	SLAIN1-EDNRB	SLAIN1-EDNRB	intergenic_region	SLAIN1-EDNRB		-1	n.52025022G>A
chrA1	52025045	T	C	PASS	1/1	1/1	C	intergenic_region	MODIFIER	SLAIN1-EDNRB	SLAIN1-EDNRB	intergenic_region	SLAIN1-EDNRB		-1	n.52025045T>C
chrA1	52025386	A	AT	PASS	1/1	1/1	AT	intergenic_region	MODIFIER	SLAIN1-EDNRB	SLAIN1-EDNRB	intergenic_region	SLAIN1-EDNRB		-1	n.52025386_52025387insT
chrA1	52025456	G	GAGAGGGAGACAC	PASS	1/1	1/1	GAGAGGGAGACAC	intergenic_region	MODIFIER	SLAIN1-EDNRB	SLAIN1-EDNRB	intergenic_region	SLAIN1-EDNRB		-1	n.52025456_52025457insAGAGGGAGACAC
chrA1	52025642	A	G	PASS	1/1	1/1	G	intergenic_region	MODIFIER	SLAIN1-EDNRB	SLAIN1-EDNRB	intergenic_region	SLAIN1-EDNRB		-1	n.52025642A>G
chrA1	52025793	A	G	PASS	1/1	1/1	G	intergenic_region	MODIFIER	SLAIN1-EDNRB	SLAIN1-EDNRB	intergenic_region	SLAIN1-EDNRB		-1	n.52025793A>G
chrA1	52025794	T	A	PASS	1/1	1/1	A	intergenic_region	MODIFIER	SLAIN1-EDNRB	SLAIN1-EDNRB	intergenic_region	SLAIN1-EDNRB		-1	n.52025794T>A
chrA1	52025957	G	A	PASS	1/1	1/1	A	intergenic_region	MODIFIER	SLAIN1-EDNRB	SLAIN1-EDNRB	intergenic_region	SLAIN1-EDNRB		-1	n.52025957G>A
chrA1	52026152	GC	G	PASS	1/1	0/1	G	intergenic_region	MODIFIER	SLAIN1-EDNRB	SLAIN1-EDNRB	intergenic_region	SLAIN1-EDNRB		-1	n.52026153delC
chrA1	52026382	A	G	PASS	1/1	1/1	G	intergenic_region	MODIFIER	SLAIN1-EDNRB	SLAIN1-EDNRB	intergenic_region	SLAIN1-EDNRB		-1	n.52026382A>G
chrA1	52027161	G	A	PASS	1/1	0/1	A	intergenic_region	MODIFIER	SLAIN1-EDNRB	SLAIN1-EDNRB	intergenic_region	SLAIN1-EDNRB		-1	n.52027161G>A
chrA1	52028202	C	T	PASS	1/1	0/1	T	intergenic_region	MODIFIER	SLAIN1-EDNRB	SLAIN1-EDNRB	intergenic_region	SLAIN1-EDNRB		-1	n.52028202C>T
chrA1	52028284	G	T	PASS	1/1	1/1	T	intergenic_region	MODIFIER	SLAIN1-EDNRB	SLAIN1-EDNRB	intergenic_region	SLAIN1-EDNRB		-1	n.52028284G>T
chrA1	52028295	C	CA	PASS	1/1	1/1	CA	intergenic_region	MODIFIER	SLAIN1-EDNRB	SLAIN1-EDNRB	intergenic_region	SLAIN1-EDNRB		-1	n.52028295_52028296insA
chrA1	52028307	ATG	A	PASS	1/1	1/1	A	intergenic_region	MODIFIER	SLAIN1-EDNRB	SLAIN1-EDNRB	intergenic_region	SLAIN1-EDNRB		-1	n.52028308_52028309delTG
chrA1	52028323	ATAATATATATATATATGATATATATATATAAT	A	PASS	1/1	0/1	A	intergenic_region	MODIFIER	SLAIN1-EDNRB	SLAIN1-EDNRB	intergenic_region	SLAIN1-EDNRB		-1	n.52028324_52028355delTAATATATATATATATGATATATATATATAAT
chrA1	52028438	G	GTGTA	PASS	1/1	1/1	GTGTA	intergenic_region	MODIFIER	SLAIN1-EDNRB	SLAIN1-EDNRB	intergenic_region	SLAIN1-EDNRB		-1	n.52028438_52028439insTGTA
chrA1	52028454	A	G	PASS	1/1	1/1	G	intergenic_region	MODIFIER	SLAIN1-EDNRB	SLAIN1-EDNRB	intergenic_region	SLAIN1-EDNRB		-1	n.52028454A>G
chrA1	52028456	A	G	PASS	1/1	1/1	G	intergenic_region	MODIFIER	SLAIN1-EDNRB	SLAIN1-EDNRB	intergenic_region	SLAIN1-EDNRB		-1	n.52028456A>G
chrA1	52028512	A	G	PASS	1/1	0/1	G	intergenic_region	MODIFIER	SLAIN1-EDNRB	SLAIN1-EDNRB	intergenic_region	SLAIN1-EDNRB		-1	n.52028512A>G
chrA1	52028546	A	AT	PASS	1/1	0/1	AT	intergenic_region	MODIFIER	SLAIN1-EDNRB	SLAIN1-EDNRB	intergenic_region	SLAIN1-EDNRB		-1	n.52028546_52028547insT
chrA1	52028849	C	T	PASS	1/1	1/1	T	intergenic_region	MODIFIER	SLAIN1-EDNRB	SLAIN1-EDNRB	intergenic_region	SLAIN1-EDNRB		-1	n.52028849C>T
chrA1	52028929	T	C	PASS	1/1	1/1	C	intergenic_region	MODIFIER	SLAIN1-EDNRB	SLAIN1-EDNRB	intergenic_region	SLAIN1-EDNRB		-1	n.52028929T>C
chrA1	52029505	C	T	PASS	1/1	0/1	T	intergenic_region	MODIFIER	SLAIN1-EDNRB	SLAIN1-EDNRB	intergenic_region	SLAIN1-EDNRB		-1	n.52029505C>T
chrA1	52030039	G	A	PASS	1/1	1/1	A	intergenic_region	MODIFIER	SLAIN1-EDNRB	SLAIN1-EDNRB	intergenic_region	SLAIN1-EDNRB		-1	n.52030039G>A
chrA1	52030712	TA	T	PASS	1/1	0/1	T	intergenic_region	MODIFIER	SLAIN1-EDNRB	SLAIN1-EDNRB	intergenic_region	SLAIN1-EDNRB		-1	n.52030713delA
chrA1	52031447	C	T	PASS	1/1	1/1	T	intergenic_region	MODIFIER	SLAIN1-EDNRB	SLAIN1-EDNRB	intergenic_region	SLAIN1-EDNRB		-1	n.52031447C>T
chrA1	52031462	A	T	PASS	1/1	1/1	T	intergenic_region	MODIFIER	SLAIN1-EDNRB	SLAIN1-EDNRB	intergenic_region	SLAIN1-EDNRB		-1	n.52031462A>T
chrA1	52031473	C	CT	PASS	1/1	1/1	CT	intergenic_region	MODIFIER	SLAIN1-EDNRB	SLAIN1-EDNRB	intergenic_region	SLAIN1-EDNRB		-1	n.52031473_52031474insT
chrA1	52031476	C	CT	PASS	1/1	1/1	CT	intergenic_region	MODIFIER	SLAIN1-EDNRB	SLAIN1-EDNRB	intergenic_region	SLAIN1-EDNRB		-1	n.52031476_52031477insT
chrA1	52031579	G	A	PASS	1/1	1/1	A	intergenic_region	MODIFIER	SLAIN1-EDNRB	SLAIN1-EDNRB	intergenic_region	SLAIN1-EDNRB		-1	n.52031579G>A
chrA1	52031680	G	A	PASS	1/1	0/1	A	intergenic_region	MODIFIER	SLAIN1-EDNRB	SLAIN1-EDNRB	intergenic_region	SLAIN1-EDNRB		-1	n.52031680G>A
chrA1	52031690	T	G	PASS	1/1	1/1	G	intergenic_region	MODIFIER	SLAIN1-EDNRB	SLAIN1-EDNRB	intergenic_region	SLAIN1-EDNRB		-1	n.52031690T>G
chrA1	52031722	GC	G	PASS	1/1	1/1	G	intergenic_region	MODIFIER	SLAIN1-EDNRB	SLAIN1-EDNRB	intergenic_region	SLAIN1-EDNRB		-1	n.52031723delC
chrA1	52031725	C	CGCATGGT	PASS	1/1	1/1	CGCATGGT	intergenic_region	MODIFIER	SLAIN1-EDNRB	SLAIN1-EDNRB	intergenic_region	SLAIN1-EDNRB		-1	n.52031725_52031726insGCATGGT
chrA1	52031735	T	C	PASS	1/1	1/1	C	intergenic_region	MODIFIER	SLAIN1-EDNRB	SLAIN1-EDNRB	intergenic_region	SLAIN1-EDNRB		-1	n.52031735T>C
chrA1	52031807	A	C	PASS	1/1	1/1	C	intergenic_region	MODIFIER	SLAIN1-EDNRB	SLAIN1-EDNRB	intergenic_region	SLAIN1-EDNRB		-1	n.52031807A>C
chrA1	52031894	T	C	PASS	1/1	1/1	C	intergenic_region	MODIFIER	SLAIN1-EDNRB	SLAIN1-EDNRB	intergenic_region	SLAIN1-EDNRB		-1	n.52031894T>C
chrA1	52032292	A	G	PASS	1/1	1/1	G	intergenic_region	MODIFIER	SLAIN1-EDNRB	SLAIN1-EDNRB	intergenic_region	SLAIN1-EDNRB		-1	n.52032292A>G
chrA1	52032370	A	G	PASS	1/1	1/1	G	intergenic_region	MODIFIER	SLAIN1-EDNRB	SLAIN1-EDNRB	intergenic_region	SLAIN1-EDNRB		-1	n.52032370A>G
chrA1	52032424	T	C	PASS	1/1	1/1	C	intergenic_region	MODIFIER	SLAIN1-EDNRB	SLAIN1-EDNRB	intergenic_region	SLAIN1-EDNRB		-1	n.52032424T>C
chrA1	52032559	AGTGT	A	PASS	1/1	1/1	A	intergenic_region	MODIFIER	SLAIN1-EDNRB	SLAIN1-EDNRB	intergenic_region	SLAIN1-EDNRB		-1	n.52032560_52032563delGTGT
chrA1	52033209	T	C	PASS	1/1	1/1	C	intergenic_region	MODIFIER	SLAIN1-EDNRB	SLAIN1-EDNRB	intergenic_region	SLAIN1-EDNRB		-1	n.52033209T>C
chrA1	52033217	A	T	PASS	1/1	0/1	T	intergenic_region	MODIFIER	SLAIN1-EDNRB	SLAIN1-EDNRB	intergenic_region	SLAIN1-EDNRB		-1	n.52033217A>T
chrA1	52033221	G	A	PASS	1/1	1/1	A	intergenic_region	MODIFIER	SLAIN1-EDNRB	SLAIN1-EDNRB	intergenic_region	SLAIN1-EDNRB		-1	n.52033221G>A
chrA1	52033315	TAC	T	PASS	1/1	1/1	T	intergenic_region	MODIFIER	SLAIN1-EDNRB	SLAIN1-EDNRB	intergenic_region	SLAIN1-EDNRB		-1	n.52033316_52033317delAC
chrA1	52033326	ATATATATG	A	PASS	1/1	1/1	A	intergenic_region	MODIFIER	SLAIN1-EDNRB	SLAIN1-EDNRB	intergenic_region	SLAIN1-EDNRB		-1	n.52033327_52033334delTATATATG
chrA1	52033442	A	G	PASS	1/1	1/1	G	intergenic_region	MODIFIER	SLAIN1-EDNRB	SLAIN1-EDNRB	intergenic_region	SLAIN1-EDNRB		-1	n.52033442A>G
chrA1	52033486	T	C	PASS	1/1	1/1	C	intergenic_region	MODIFIER	SLAIN1-EDNRB	SLAIN1-EDNRB	intergenic_region	SLAIN1-EDNRB		-1	n.52033486T>C
chrA1	52033960	C	A	PASS	1/1	0/1	A	intergenic_region	MODIFIER	SLAIN1-EDNRB	SLAIN1-EDNRB	intergenic_region	SLAIN1-EDNRB		-1	n.52033960C>A
chrA1	52033961	A	G	PASS	1/1	0/1	G	intergenic_region	MODIFIER	SLAIN1-EDNRB	SLAIN1-EDNRB	intergenic_region	SLAIN1-EDNRB		-1	n.52033961A>G
chrA1	52034065	A	G	PASS	1/1	1/1	G	intergenic_region	MODIFIER	SLAIN1-EDNRB	SLAIN1-EDNRB	intergenic_region	SLAIN1-EDNRB		-1	n.52034065A>G
chrA1	52034162	A	T	PASS	1/1	1/1	T	intergenic_region	MODIFIER	SLAIN1-EDNRB	SLAIN1-EDNRB	intergenic_region	SLAIN1-EDNRB		-1	n.52034162A>T
chrA1	52034190	G	GTT	PASS	1/1	1/1	GTT	intergenic_region	MODIFIER	SLAIN1-EDNRB	SLAIN1-EDNRB	intergenic_region	SLAIN1-EDNRB		-1	n.52034190_52034191insTT
chrA1	52034291	A	G	PASS	1/1	1/1	G	intergenic_region	MODIFIER	SLAIN1-EDNRB	SLAIN1-EDNRB	intergenic_region	SLAIN1-EDNRB		-1	n.52034291A>G
chrA1	52034337	G	A	PASS	1/1	1/1	A	intergenic_region	MODIFIER	SLAIN1-EDNRB	SLAIN1-EDNRB	intergenic_region	SLAIN1-EDNRB		-1	n.52034337G>A
chrA1	52034384	C	G	PASS	1/1	1/1	G	intergenic_region	MODIFIER	SLAIN1-EDNRB	SLAIN1-EDNRB	intergenic_region	SLAIN1-EDNRB		-1	n.52034384C>G
chrA1	52034607	C	T	PASS	1/1	0/1	T	intergenic_region	MODIFIER	SLAIN1-EDNRB	SLAIN1-EDNRB	intergenic_region	SLAIN1-EDNRB		-1	n.52034607C>T
chrA1	52034650	A	C	PASS	1/1	1/1	C	intergenic_region	MODIFIER	SLAIN1-EDNRB	SLAIN1-EDNRB	intergenic_region	SLAIN1-EDNRB		-1	n.52034650A>C
chrA1	52034814	C	T	PASS	1/1	1/1	T	intergenic_region	MODIFIER	SLAIN1-EDNRB	SLAIN1-EDNRB	intergenic_region	SLAIN1-EDNRB		-1	n.52034814C>T
chrA1	52034971	T	TC	PASS	1/1	1/1	TC	intergenic_region	MODIFIER	SLAIN1-EDNRB	SLAIN1-EDNRB	intergenic_region	SLAIN1-EDNRB		-1	n.52034971_52034972insC
chrA1	52035005	G	A	PASS	1/1	1/1	A	intergenic_region	MODIFIER	SLAIN1-EDNRB	SLAIN1-EDNRB	intergenic_region	SLAIN1-EDNRB		-1	n.52035005G>A
chrA1	52035062	A	AAAAT	PASS	1/1	1/1	AAAAT	intergenic_region	MODIFIER	SLAIN1-EDNRB	SLAIN1-EDNRB	intergenic_region	SLAIN1-EDNRB		-1	n.52035062_52035063insAAAT
chrA1	52036108	GTT	G	PASS	1/1	1/1	G	intergenic_region	MODIFIER	SLAIN1-EDNRB	SLAIN1-EDNRB	intergenic_region	SLAIN1-EDNRB		-1	n.52036109_52036110delTT
chrA1	52036157	A	G	PASS	1/1	1/1	G	intergenic_region	MODIFIER	SLAIN1-EDNRB	SLAIN1-EDNRB	intergenic_region	SLAIN1-EDNRB		-1	n.52036157A>G
chrA1	52036219	A	G	PASS	1/1	1/1	G	intergenic_region	MODIFIER	SLAIN1-EDNRB	SLAIN1-EDNRB	intergenic_region	SLAIN1-EDNRB		-1	n.52036219A>G
chrA1	52036238	T	C	PASS	1/1	1/1	C	intergenic_region	MODIFIER	SLAIN1-EDNRB	SLAIN1-EDNRB	intergenic_region	SLAIN1-EDNRB		-1	n.52036238T>C
chrA1	52036751	C	T	PASS	1/1	1/1	T	intergenic_region	MODIFIER	SLAIN1-EDNRB	SLAIN1-EDNRB	intergenic_region	SLAIN1-EDNRB		-1	n.52036751C>T
chrA1	52037104	T	TAGGGTATAGC	PASS	1/1	0/1	TAGGGTATAGC	intergenic_region	MODIFIER	SLAIN1-EDNRB	SLAIN1-EDNRB	intergenic_region	SLAIN1-EDNRB		-1	n.52037104_52037105insAGGGTATAGC
chrA1	52037119	G	A	PASS	1/1	0/1	A	intergenic_region	MODIFIER	SLAIN1-EDNRB	SLAIN1-EDNRB	intergenic_region	SLAIN1-EDNRB		-1	n.52037119G>A
chrA1	52037170	G	A	PASS	1/1	0/1	A	intergenic_region	MODIFIER	SLAIN1-EDNRB	SLAIN1-EDNRB	intergenic_region	SLAIN1-EDNRB		-1	n.52037170G>A
chrA1	52037342	G	C	PASS	1/1	1/1	C	intergenic_region	MODIFIER	SLAIN1-EDNRB	SLAIN1-EDNRB	intergenic_region	SLAIN1-EDNRB		-1	n.52037342G>C
chrA1	52037364	T	C	PASS	1/1	1/1	C	intergenic_region	MODIFIER	SLAIN1-EDNRB	SLAIN1-EDNRB	intergenic_region	SLAIN1-EDNRB		-1	n.52037364T>C
chrA1	52037522	T	C	PASS	1/1	1/1	C	intergenic_region	MODIFIER	SLAIN1-EDNRB	SLAIN1-EDNRB	intergenic_region	SLAIN1-EDNRB		-1	n.52037522T>C
chrA1	52037604	T	TA	PASS	1/1	0/1	TA	intergenic_region	MODIFIER	SLAIN1-EDNRB	SLAIN1-EDNRB	intergenic_region	SLAIN1-EDNRB		-1	n.52037604_52037605insA
chrA1	52037626	T	TA	PASS	1/1	1/1	TA	intergenic_region	MODIFIER	SLAIN1-EDNRB	SLAIN1-EDNRB	intergenic_region	SLAIN1-EDNRB		-1	n.52037626_52037627insA
chrA1	52037713	G	C	PASS	1/1	0/1	C	intergenic_region	MODIFIER	SLAIN1-EDNRB	SLAIN1-EDNRB	intergenic_region	SLAIN1-EDNRB		-1	n.52037713G>C
chrA1	52038394	T	A	PASS	1/1	0/1	A	intergenic_region	MODIFIER	SLAIN1-EDNRB	SLAIN1-EDNRB	intergenic_region	SLAIN1-EDNRB		-1	n.52038394T>A
chrA1	52039322	G	C	PASS	1/1	0/1	C	intergenic_region	MODIFIER	SLAIN1-EDNRB	SLAIN1-EDNRB	intergenic_region	SLAIN1-EDNRB		-1	n.52039322G>C
chrA1	52039412	T	C	PASS	1/1	1/1	C	intergenic_region	MODIFIER	SLAIN1-EDNRB	SLAIN1-EDNRB	intergenic_region	SLAIN1-EDNRB		-1	n.52039412T>C
chrA1	52039628	A	G	PASS	1/1	0/1	G	intergenic_region	MODIFIER	SLAIN1-EDNRB	SLAIN1-EDNRB	intergenic_region	SLAIN1-EDNRB		-1	n.52039628A>G
chrA1	52039681	C	T	SnpCluster	1/1	1/1	T	intergenic_region	MODIFIER	SLAIN1-EDNRB	SLAIN1-EDNRB	intergenic_region	SLAIN1-EDNRB		-1	n.52039681C>T
chrA1	52040008	T	C	PASS	1/1	1/1	C	intergenic_region	MODIFIER	SLAIN1-EDNRB	SLAIN1-EDNRB	intergenic_region	SLAIN1-EDNRB		-1	n.52040008T>C
chrA1	52040011	T	A	PASS	1/1	1/1	A	intergenic_region	MODIFIER	SLAIN1-EDNRB	SLAIN1-EDNRB	intergenic_region	SLAIN1-EDNRB		-1	n.52040011T>A
chrA1	52040019	C	CTAGT	PASS	1/1	1/1	CTAGT	intergenic_region	MODIFIER	SLAIN1-EDNRB	SLAIN1-EDNRB	intergenic_region	SLAIN1-EDNRB		-1	n.52040019_52040020insTAGT
chrA1	52040284	A	AT	PASS	1/1	1/1	AT	intergenic_region	MODIFIER	SLAIN1-EDNRB	SLAIN1-EDNRB	intergenic_region	SLAIN1-EDNRB		-1	n.52040284_52040285insT
chrA1	52040456	T	A	PASS	1/1	1/1	A	intergenic_region	MODIFIER	SLAIN1-EDNRB	SLAIN1-EDNRB	intergenic_region	SLAIN1-EDNRB		-1	n.52040456T>A
chrA1	52040481	TG	T	PASS	1/1	1/1	T	intergenic_region	MODIFIER	SLAIN1-EDNRB	SLAIN1-EDNRB	intergenic_region	SLAIN1-EDNRB		-1	n.52040482delG
chrA1	52040490	C	T	PASS	1/1	1/1	T	intergenic_region	MODIFIER	SLAIN1-EDNRB	SLAIN1-EDNRB	intergenic_region	SLAIN1-EDNRB		-1	n.52040490C>T
chrA1	52040505	T	A	PASS	1/1	1/1	A	intergenic_region	MODIFIER	SLAIN1-EDNRB	SLAIN1-EDNRB	intergenic_region	SLAIN1-EDNRB		-1	n.52040505T>A
chrA1	52040519	A	ATATT	PASS	1/1	1/1	ATATT	intergenic_region	MODIFIER	SLAIN1-EDNRB	SLAIN1-EDNRB	intergenic_region	SLAIN1-EDNRB		-1	n.52040519_52040520insTATT
chrA1	52040521	G	A	PASS	1/1	1/1	A	intergenic_region	MODIFIER	SLAIN1-EDNRB	SLAIN1-EDNRB	intergenic_region	SLAIN1-EDNRB		-1	n.52040521G>A
chrA1	52040626	A	G	PASS	1/1	1/1	G	intergenic_region	MODIFIER	SLAIN1-EDNRB	SLAIN1-EDNRB	intergenic_region	SLAIN1-EDNRB		-1	n.52040626A>G
chrA1	52040917	G	A	PASS	1/1	0/1	A	intergenic_region	MODIFIER	SLAIN1-EDNRB	SLAIN1-EDNRB	intergenic_region	SLAIN1-EDNRB		-1	n.52040917G>A
chrA1	52041035	T	C	PASS	1/1	1/1	C	intergenic_region	MODIFIER	SLAIN1-EDNRB	SLAIN1-EDNRB	intergenic_region	SLAIN1-EDNRB		-1	n.52041035T>C
chrA1	52041046	G	A	PASS	1/1	0/1	A	intergenic_region	MODIFIER	SLAIN1-EDNRB	SLAIN1-EDNRB	intergenic_region	SLAIN1-EDNRB		-1	n.52041046G>A
chrA1	52041503	C	T	PASS	1/1	1/1	T	intergenic_region	MODIFIER	SLAIN1-EDNRB	SLAIN1-EDNRB	intergenic_region	SLAIN1-EDNRB		-1	n.52041503C>T
chrA1	52041541	C	A	PASS	1/1	1/1	A	intergenic_region	MODIFIER	SLAIN1-EDNRB	SLAIN1-EDNRB	intergenic_region	SLAIN1-EDNRB		-1	n.52041541C>A
chrA1	52041542	T	C	PASS	1/1	1/1	C	intergenic_region	MODIFIER	SLAIN1-EDNRB	SLAIN1-EDNRB	intergenic_region	SLAIN1-EDNRB		-1	n.52041542T>C
chrA1	52041715	A	AC	PASS	1/1	1/1	AC	intergenic_region	MODIFIER	SLAIN1-EDNRB	SLAIN1-EDNRB	intergenic_region	SLAIN1-EDNRB		-1	n.52041715_52041716insC
chrA1	52041842	T	A	PASS	1/1	0/1	A	intergenic_region	MODIFIER	SLAIN1-EDNRB	SLAIN1-EDNRB	intergenic_region	SLAIN1-EDNRB		-1	n.52041842T>A
chrA1	52041963	T	C	PASS	1/1	1/1	C	intergenic_region	MODIFIER	SLAIN1-EDNRB	SLAIN1-EDNRB	intergenic_region	SLAIN1-EDNRB		-1	n.52041963T>C
chrA1	52041970	A	AAAGAAGAGT	PASS	1/1	1/1	AAAGAAGAGT	intergenic_region	MODIFIER	SLAIN1-EDNRB	SLAIN1-EDNRB	intergenic_region	SLAIN1-EDNRB		-1	n.52041970_52041971insAAGAAGAGT
chrA1	52042130	T	C	PASS	1/1	1/1	C	intergenic_region	MODIFIER	SLAIN1-EDNRB	SLAIN1-EDNRB	intergenic_region	SLAIN1-EDNRB		-1	n.52042130T>C
chrA1	52042199	T	C	PASS	1/1	1/1	C	intergenic_region	MODIFIER	SLAIN1-EDNRB	SLAIN1-EDNRB	intergenic_region	SLAIN1-EDNRB		-1	n.52042199T>C
chrA1	52042352	C	T	PASS	1/1	1/1	T	intergenic_region	MODIFIER	SLAIN1-EDNRB	SLAIN1-EDNRB	intergenic_region	SLAIN1-EDNRB		-1	n.52042352C>T
chrA1	52042375	T	C	PASS	1/1	1/1	C	intergenic_region	MODIFIER	SLAIN1-EDNRB	SLAIN1-EDNRB	intergenic_region	SLAIN1-EDNRB		-1	n.52042375T>C
chrA1	52042403	C	T	PASS	1/1	1/1	T	intergenic_region	MODIFIER	SLAIN1-EDNRB	SLAIN1-EDNRB	intergenic_region	SLAIN1-EDNRB		-1	n.52042403C>T
chrA1	52042432	T	C	PASS	1/1	0/1	C	intergenic_region	MODIFIER	SLAIN1-EDNRB	SLAIN1-EDNRB	intergenic_region	SLAIN1-EDNRB		-1	n.52042432T>C
chrA1	52042456	C	T	PASS	1/1	1/1	T	intergenic_region	MODIFIER	SLAIN1-EDNRB	SLAIN1-EDNRB	intergenic_region	SLAIN1-EDNRB		-1	n.52042456C>T
chrA1	52042486	G	A	PASS	1/1	1/1	A	intergenic_region	MODIFIER	SLAIN1-EDNRB	SLAIN1-EDNRB	intergenic_region	SLAIN1-EDNRB		-1	n.52042486G>A
chrA1	52042641	G	C	PASS	1/1	1/1	C	intergenic_region	MODIFIER	SLAIN1-EDNRB	SLAIN1-EDNRB	intergenic_region	SLAIN1-EDNRB		-1	n.52042641G>C
chrA1	52042693	T	G	PASS	1/1	1/1	G	intergenic_region	MODIFIER	SLAIN1-EDNRB	SLAIN1-EDNRB	intergenic_region	SLAIN1-EDNRB		-1	n.52042693T>G
chrA1	52042802	A	G	PASS	1/1	0/1	G	intergenic_region	MODIFIER	SLAIN1-EDNRB	SLAIN1-EDNRB	intergenic_region	SLAIN1-EDNRB		-1	n.52042802A>G
chrA1	52042845	G	A	PASS	1/1	1/1	A	intergenic_region	MODIFIER	SLAIN1-EDNRB	SLAIN1-EDNRB	intergenic_region	SLAIN1-EDNRB		-1	n.52042845G>A
chrA1	52042976	C	G	PASS	1/1	1/1	G	intergenic_region	MODIFIER	SLAIN1-EDNRB	SLAIN1-EDNRB	intergenic_region	SLAIN1-EDNRB		-1	n.52042976C>G
chrA1	52043006	G	A	PASS	1/1	1/1	A	intergenic_region	MODIFIER	SLAIN1-EDNRB	SLAIN1-EDNRB	intergenic_region	SLAIN1-EDNRB		-1	n.52043006G>A
chrA1	52043114	C	T	PASS	1/1	1/1	T	intergenic_region	MODIFIER	SLAIN1-EDNRB	SLAIN1-EDNRB	intergenic_region	SLAIN1-EDNRB		-1	n.52043114C>T
chrA1	52043236	C	T	PASS	1/1	1/1	T	intergenic_region	MODIFIER	SLAIN1-EDNRB	SLAIN1-EDNRB	intergenic_region	SLAIN1-EDNRB		-1	n.52043236C>T
chrA1	52043350	G	A	PASS	1/1	0/1	A	intergenic_region	MODIFIER	SLAIN1-EDNRB	SLAIN1-EDNRB	intergenic_region	SLAIN1-EDNRB		-1	n.52043350G>A
chrA1	52043403	T	G	PASS	1/1	0/1	G	intergenic_region	MODIFIER	SLAIN1-EDNRB	SLAIN1-EDNRB	intergenic_region	SLAIN1-EDNRB		-1	n.52043403T>G
chrA1	52043661	T	C	PASS	1/1	1/1	C	intergenic_region	MODIFIER	SLAIN1-EDNRB	SLAIN1-EDNRB	intergenic_region	SLAIN1-EDNRB		-1	n.52043661T>C
chrA1	52043676	A	C	PASS	1/1	1/1	C	intergenic_region	MODIFIER	SLAIN1-EDNRB	SLAIN1-EDNRB	intergenic_region	SLAIN1-EDNRB		-1	n.52043676A>C
chrA1	52043690	GTGTTTT	G	PASS	1/1	1/1	G	intergenic_region	MODIFIER	SLAIN1-EDNRB	SLAIN1-EDNRB	intergenic_region	SLAIN1-EDNRB		-1	n.52043691_52043696delTGTTTT
chrA1	52043844	C	G	PASS	1/1	1/1	G	intergenic_region	MODIFIER	SLAIN1-EDNRB	SLAIN1-EDNRB	intergenic_region	SLAIN1-EDNRB		-1	n.52043844C>G
chrA1	52043850	A	G	PASS	1/1	0/1	G	intergenic_region	MODIFIER	SLAIN1-EDNRB	SLAIN1-EDNRB	intergenic_region	SLAIN1-EDNRB		-1	n.52043850A>G
chrA1	52043931	A	T	PASS	1/1	0/1	T	intergenic_region	MODIFIER	SLAIN1-EDNRB	SLAIN1-EDNRB	intergenic_region	SLAIN1-EDNRB		-1	n.52043931A>T
chrA1	52043934	C	T	PASS	1/1	0/1	T	intergenic_region	MODIFIER	SLAIN1-EDNRB	SLAIN1-EDNRB	intergenic_region	SLAIN1-EDNRB		-1	n.52043934C>T
chrA1	52044096	C	T	PASS	1/1	0/1	T	intergenic_region	MODIFIER	SLAIN1-EDNRB	SLAIN1-EDNRB	intergenic_region	SLAIN1-EDNRB		-1	n.52044096C>T
chrA1	52044121	G	A	PASS	1/1	1/1	A	intergenic_region	MODIFIER	SLAIN1-EDNRB	SLAIN1-EDNRB	intergenic_region	SLAIN1-EDNRB		-1	n.52044121G>A
chrA1	52044337	G	GAA	PASS	1/1	1/1	GAA	intergenic_region	MODIFIER	SLAIN1-EDNRB	SLAIN1-EDNRB	intergenic_region	SLAIN1-EDNRB		-1	n.52044337_52044338insAA
chrA1	52044686	A	AG	PASS	1/1	0/1	AG	intergenic_region	MODIFIER	SLAIN1-EDNRB	SLAIN1-EDNRB	intergenic_region	SLAIN1-EDNRB		-1	n.52044686_52044687insG
chrA1	52044690	A	C	PASS	1/1	0/1	C	intergenic_region	MODIFIER	SLAIN1-EDNRB	SLAIN1-EDNRB	intergenic_region	SLAIN1-EDNRB		-1	n.52044690A>C
chrA1	52044695	A	C	PASS	1/1	0/1	C	intergenic_region	MODIFIER	SLAIN1-EDNRB	SLAIN1-EDNRB	intergenic_region	SLAIN1-EDNRB		-1	n.52044695A>C
chrA1	52045078	A	T	PASS	1/1	0/1	T	intergenic_region	MODIFIER	SLAIN1-EDNRB	SLAIN1-EDNRB	intergenic_region	SLAIN1-EDNRB		-1	n.52045078A>T
chrA1	52045288	A	G	PASS	1/1	1/1	G	intergenic_region	MODIFIER	SLAIN1-EDNRB	SLAIN1-EDNRB	intergenic_region	SLAIN1-EDNRB		-1	n.52045288A>G
chrA1	52045330	G	A	PASS	1/1	0/1	A	intergenic_region	MODIFIER	SLAIN1-EDNRB	SLAIN1-EDNRB	intergenic_region	SLAIN1-EDNRB		-1	n.52045330G>A
chrA1	52045476	G	A	PASS	1/1	1/1	A	intergenic_region	MODIFIER	SLAIN1-EDNRB	SLAIN1-EDNRB	intergenic_region	SLAIN1-EDNRB		-1	n.52045476G>A
chrA1	52045558	T	C	PASS	1/1	1/1	C	intergenic_region	MODIFIER	SLAIN1-EDNRB	SLAIN1-EDNRB	intergenic_region	SLAIN1-EDNRB		-1	n.52045558T>C
chrA1	52045572	A	G	PASS	1/1	1/1	G	intergenic_region	MODIFIER	SLAIN1-EDNRB	SLAIN1-EDNRB	intergenic_region	SLAIN1-EDNRB		-1	n.52045572A>G
chrA1	52045610	T	C	PASS	1/1	1/1	C	intergenic_region	MODIFIER	SLAIN1-EDNRB	SLAIN1-EDNRB	intergenic_region	SLAIN1-EDNRB		-1	n.52045610T>C
chrA1	52045641	A	G	PASS	1/1	1/1	G	intergenic_region	MODIFIER	SLAIN1-EDNRB	SLAIN1-EDNRB	intergenic_region	SLAIN1-EDNRB		-1	n.52045641A>G
chrA1	52045697	A	G	PASS	1/1	1/1	G	intergenic_region	MODIFIER	SLAIN1-EDNRB	SLAIN1-EDNRB	intergenic_region	SLAIN1-EDNRB		-1	n.52045697A>G
chrA1	52045713	G	A	PASS	1/1	1/1	A	intergenic_region	MODIFIER	SLAIN1-EDNRB	SLAIN1-EDNRB	intergenic_region	SLAIN1-EDNRB		-1	n.52045713G>A
chrA1	52045845	A	C	PASS	1/1	1/1	C	intergenic_region	MODIFIER	SLAIN1-EDNRB	SLAIN1-EDNRB	intergenic_region	SLAIN1-EDNRB		-1	n.52045845A>C
chrA1	52045914	TAGAC	T	PASS	1/1	1/1	T	intergenic_region	MODIFIER	SLAIN1-EDNRB	SLAIN1-EDNRB	intergenic_region	SLAIN1-EDNRB		-1	n.52045915_52045918delAGAC
chrA1	52046120	C	T	PASS	1/1	0/1	T	intergenic_region	MODIFIER	SLAIN1-EDNRB	SLAIN1-EDNRB	intergenic_region	SLAIN1-EDNRB		-1	n.52046120C>T
chrA1	52046456	C	T	PASS	1/1	0/1	T	intergenic_region	MODIFIER	SLAIN1-EDNRB	SLAIN1-EDNRB	intergenic_region	SLAIN1-EDNRB		-1	n.52046456C>T
chrA1	52046649	G	A	PASS	1/1	0/1	A	intergenic_region	MODIFIER	SLAIN1-EDNRB	SLAIN1-EDNRB	intergenic_region	SLAIN1-EDNRB		-1	n.52046649G>A
chrA1	52046670	A	G	PASS	1/1	1/1	G	intergenic_region	MODIFIER	SLAIN1-EDNRB	SLAIN1-EDNRB	intergenic_region	SLAIN1-EDNRB		-1	n.52046670A>G
chrA1	52046723	G	A	PASS	1/1	0/1	A	intergenic_region	MODIFIER	SLAIN1-EDNRB	SLAIN1-EDNRB	intergenic_region	SLAIN1-EDNRB		-1	n.52046723G>A
chrA1	52046889	TA	T	PASS	1/1	0/1	T	intergenic_region	MODIFIER	SLAIN1-EDNRB	SLAIN1-EDNRB	intergenic_region	SLAIN1-EDNRB		-1	n.52046890delA
chrA1	52047183	TA	T	PASS	1/1	1/1	T	intergenic_region	MODIFIER	SLAIN1-EDNRB	SLAIN1-EDNRB	intergenic_region	SLAIN1-EDNRB		-1	n.52047184delA
chrA1	52047348	A	G	PASS	1/1	0/1	G	intergenic_region	MODIFIER	SLAIN1-EDNRB	SLAIN1-EDNRB	intergenic_region	SLAIN1-EDNRB		-1	n.52047348A>G
chrA1	52047443	T	C	PASS	1/1	0/1	C	intergenic_region	MODIFIER	SLAIN1-EDNRB	SLAIN1-EDNRB	intergenic_region	SLAIN1-EDNRB		-1	n.52047443T>C
chrA1	52047472	CT	C	PASS	1/1	0/1	C	intergenic_region	MODIFIER	SLAIN1-EDNRB	SLAIN1-EDNRB	intergenic_region	SLAIN1-EDNRB		-1	n.52047473delT
chrA1	52047566	A	G	PASS	1/1	0/1	G	intergenic_region	MODIFIER	SLAIN1-EDNRB	SLAIN1-EDNRB	intergenic_region	SLAIN1-EDNRB		-1	n.52047566A>G
chrA1	52047582	G	C	PASS	1/1	0/1	C	intergenic_region	MODIFIER	SLAIN1-EDNRB	SLAIN1-EDNRB	intergenic_region	SLAIN1-EDNRB		-1	n.52047582G>C
chrA1	52047602	T	G	PASS	1/1	0/1	G	intergenic_region	MODIFIER	SLAIN1-EDNRB	SLAIN1-EDNRB	intergenic_region	SLAIN1-EDNRB		-1	n.52047602T>G
chrA1	52047779	T	TC	PASS	1/1	0/1	TC	intergenic_region	MODIFIER	SLAIN1-EDNRB	SLAIN1-EDNRB	intergenic_region	SLAIN1-EDNRB		-1	n.52047779_52047780insC
chrA1	52047780	T	TCTCTCTTTCTC	PASS	1/1	0/1	TCTCTCTTTCTC	intergenic_region	MODIFIER	SLAIN1-EDNRB	SLAIN1-EDNRB	intergenic_region	SLAIN1-EDNRB		-1	n.52047780_52047781insCTCTCTTTCTC
chrA1	52048163	T	C	PASS	1/1	0/1	C	intergenic_region	MODIFIER	SLAIN1-EDNRB	SLAIN1-EDNRB	intergenic_region	SLAIN1-EDNRB		-1	n.52048163T>C
chrA1	52048470	G	A	PASS	1/1	0/1	A	intergenic_region	MODIFIER	SLAIN1-EDNRB	SLAIN1-EDNRB	intergenic_region	SLAIN1-EDNRB		-1	n.52048470G>A
chrA1	52048570	C	T	PASS	1/1	1/1	T	intergenic_region	MODIFIER	SLAIN1-EDNRB	SLAIN1-EDNRB	intergenic_region	SLAIN1-EDNRB		-1	n.52048570C>T
chrA1	52048609	A	G	PASS	1/1	1/1	G	intergenic_region	MODIFIER	SLAIN1-EDNRB	SLAIN1-EDNRB	intergenic_region	SLAIN1-EDNRB		-1	n.52048609A>G
chrA1	52048673	G	A	PASS	1/1	1/1	A	intergenic_region	MODIFIER	SLAIN1-EDNRB	SLAIN1-EDNRB	intergenic_region	SLAIN1-EDNRB		-1	n.52048673G>A
chrA1	52048730	A	AT	PASS	1/1	1/1	AT	intergenic_region	MODIFIER	SLAIN1-EDNRB	SLAIN1-EDNRB	intergenic_region	SLAIN1-EDNRB		-1	n.52048730_52048731insT
chrA1	52048752	T	C	PASS	1/1	1/1	C	intergenic_region	MODIFIER	SLAIN1-EDNRB	SLAIN1-EDNRB	intergenic_region	SLAIN1-EDNRB		-1	n.52048752T>C
chrA1	52048770	A	C	PASS	1/1	1/1	C	intergenic_region	MODIFIER	SLAIN1-EDNRB	SLAIN1-EDNRB	intergenic_region	SLAIN1-EDNRB		-1	n.52048770A>C
chrA1	52048779	A	C	PASS	1/1	1/1	C	intergenic_region	MODIFIER	SLAIN1-EDNRB	SLAIN1-EDNRB	intergenic_region	SLAIN1-EDNRB		-1	n.52048779A>C
chrA1	52048784	A	G	PASS	1/1	1/1	G	intergenic_region	MODIFIER	SLAIN1-EDNRB	SLAIN1-EDNRB	intergenic_region	SLAIN1-EDNRB		-1	n.52048784A>G
chrA1	52048789	A	G	PASS	1/1	1/1	G	intergenic_region	MODIFIER	SLAIN1-EDNRB	SLAIN1-EDNRB	intergenic_region	SLAIN1-EDNRB		-1	n.52048789A>G
chrA1	52048817	G	A	PASS	1/1	1/1	A	intergenic_region	MODIFIER	SLAIN1-EDNRB	SLAIN1-EDNRB	intergenic_region	SLAIN1-EDNRB		-1	n.52048817G>A
chrA1	52048868	C	T	PASS	1/1	1/1	T	intergenic_region	MODIFIER	SLAIN1-EDNRB	SLAIN1-EDNRB	intergenic_region	SLAIN1-EDNRB		-1	n.52048868C>T
chrA1	52048910	T	C	PASS	1/1	1/1	C	intergenic_region	MODIFIER	SLAIN1-EDNRB	SLAIN1-EDNRB	intergenic_region	SLAIN1-EDNRB		-1	n.52048910T>C
chrA1	52049007	C	T	PASS	1/1	1/1	T	intergenic_region	MODIFIER	SLAIN1-EDNRB	SLAIN1-EDNRB	intergenic_region	SLAIN1-EDNRB		-1	n.52049007C>T
chrA1	52049042	G	A	PASS	1/1	1/1	A	intergenic_region	MODIFIER	SLAIN1-EDNRB	SLAIN1-EDNRB	intergenic_region	SLAIN1-EDNRB		-1	n.52049042G>A
chrA1	52049174	T	C	PASS	1/1	1/1	C	intergenic_region	MODIFIER	SLAIN1-EDNRB	SLAIN1-EDNRB	intergenic_region	SLAIN1-EDNRB		-1	n.52049174T>C
chrA1	52049201	T	C	PASS	1/1	1/1	C	intergenic_region	MODIFIER	SLAIN1-EDNRB	SLAIN1-EDNRB	intergenic_region	SLAIN1-EDNRB		-1	n.52049201T>C
chrA1	52049209	T	C	PASS	1/1	1/1	C	intergenic_region	MODIFIER	SLAIN1-EDNRB	SLAIN1-EDNRB	intergenic_region	SLAIN1-EDNRB		-1	n.52049209T>C
chrA1	52049353	C	T	PASS	1/1	0/1	T	intergenic_region	MODIFIER	SLAIN1-EDNRB	SLAIN1-EDNRB	intergenic_region	SLAIN1-EDNRB		-1	n.52049353C>T
chrA1	52049393	T	TA	PASS	1/1	1/1	TA	intergenic_region	MODIFIER	SLAIN1-EDNRB	SLAIN1-EDNRB	intergenic_region	SLAIN1-EDNRB		-1	n.52049393_52049394insA
chrA1	52049572	G	T	PASS	1/1	0/1	T	intergenic_region	MODIFIER	SLAIN1-EDNRB	SLAIN1-EDNRB	intergenic_region	SLAIN1-EDNRB		-1	n.52049572G>T
chrA1	52049714	C	T	PASS	1/1	1/1	T	intergenic_region	MODIFIER	SLAIN1-EDNRB	SLAIN1-EDNRB	intergenic_region	SLAIN1-EDNRB		-1	n.52049714C>T
chrA1	52049821	A	C	PASS	1/1	1/1	C	intergenic_region	MODIFIER	SLAIN1-EDNRB	SLAIN1-EDNRB	intergenic_region	SLAIN1-EDNRB		-1	n.52049821A>C
chrA1	52049894	C	T	PASS	1/1	0/1	T	intergenic_region	MODIFIER	SLAIN1-EDNRB	SLAIN1-EDNRB	intergenic_region	SLAIN1-EDNRB		-1	n.52049894C>T
chrA1	52049917	G	A	PASS	1/1	1/1	A	intergenic_region	MODIFIER	SLAIN1-EDNRB	SLAIN1-EDNRB	intergenic_region	SLAIN1-EDNRB		-1	n.52049917G>A
chrA1	52050096	T	C	PASS	1/1	0/1	C	intergenic_region	MODIFIER	SLAIN1-EDNRB	SLAIN1-EDNRB	intergenic_region	SLAIN1-EDNRB		-1	n.52050096T>C
chrA1	52050166	T	C	PASS	1/1	1/1	C	intergenic_region	MODIFIER	SLAIN1-EDNRB	SLAIN1-EDNRB	intergenic_region	SLAIN1-EDNRB		-1	n.52050166T>C
chrA1	52050311	CT	C	PASS	1/1	0/1	C	intergenic_region	MODIFIER	SLAIN1-EDNRB	SLAIN1-EDNRB	intergenic_region	SLAIN1-EDNRB		-1	n.52050312delT
chrA1	52050525	A	G	PASS	1/1	0/1	G	intergenic_region	MODIFIER	SLAIN1-EDNRB	SLAIN1-EDNRB	intergenic_region	SLAIN1-EDNRB		-1	n.52050525A>G
chrA1	52050748	T	G	PASS	1/1	1/1	G	intergenic_region	MODIFIER	SLAIN1-EDNRB	SLAIN1-EDNRB	intergenic_region	SLAIN1-EDNRB		-1	n.52050748T>G
chrA1	52051173	A	C	PASS	1/1	1/1	C	intergenic_region	MODIFIER	SLAIN1-EDNRB	SLAIN1-EDNRB	intergenic_region	SLAIN1-EDNRB		-1	n.52051173A>C
chrA1	52051240	C	T	PASS	1/1	1/1	T	intergenic_region	MODIFIER	SLAIN1-EDNRB	SLAIN1-EDNRB	intergenic_region	SLAIN1-EDNRB		-1	n.52051240C>T
chrA1	52051508	C	A	PASS	1/1	1/1	A	intergenic_region	MODIFIER	SLAIN1-EDNRB	SLAIN1-EDNRB	intergenic_region	SLAIN1-EDNRB		-1	n.52051508C>A
chrA1	52051572	T	A	PASS	1/1	1/1	A	intergenic_region	MODIFIER	SLAIN1-EDNRB	SLAIN1-EDNRB	intergenic_region	SLAIN1-EDNRB		-1	n.52051572T>A
chrA1	52051610	G	A	PASS	1/1	0/1	A	intergenic_region	MODIFIER	SLAIN1-EDNRB	SLAIN1-EDNRB	intergenic_region	SLAIN1-EDNRB		-1	n.52051610G>A
chrA1	52051619	C	T	PASS	1/1	1/1	T	intergenic_region	MODIFIER	SLAIN1-EDNRB	SLAIN1-EDNRB	intergenic_region	SLAIN1-EDNRB		-1	n.52051619C>T
chrA1	52051723	C	T	PASS	1/1	1/1	T	intergenic_region	MODIFIER	SLAIN1-EDNRB	SLAIN1-EDNRB	intergenic_region	SLAIN1-EDNRB		-1	n.52051723C>T
chrA1	52052708	T	C	PASS	1/1	1/1	C	intergenic_region	MODIFIER	SLAIN1-EDNRB	SLAIN1-EDNRB	intergenic_region	SLAIN1-EDNRB		-1	n.52052708T>C
chrA1	52053042	A	ATTCTGTTTTTGC	PASS	1/1	1/1	ATTCTGTTTTTGC	downstream_gene_variant	MODIFIER	EDNRB	EDNRB	transcript	XM_019828234.3	protein_coding	-1	c.*6408_*6409insGCAAAAACAGAA
chrA1	52053042	A	ATTCTGTTTTTGC	PASS	1/1	1/1	ATTCTGTTTTTGC	intergenic_region	MODIFIER	SLAIN1-EDNRB	SLAIN1-EDNRB	intergenic_region	SLAIN1-EDNRB		-1	n.52053042_52053043insTTCTGTTTTTGC
chrA1	52053052	T	C	PASS	1/1	1/1	C	downstream_gene_variant	MODIFIER	EDNRB	EDNRB	transcript	XM_019828234.3	protein_coding	-1	c.*6399A>G
chrA1	52053052	T	C	PASS	1/1	1/1	C	intergenic_region	MODIFIER	SLAIN1-EDNRB	SLAIN1-EDNRB	intergenic_region	SLAIN1-EDNRB		-1	n.52053052T>C
chrA1	52053840	T	C	PASS	1/1	0/1	C	downstream_gene_variant	MODIFIER	EDNRB	EDNRB	transcript	XM_019828234.3	protein_coding	-1	c.*5611A>G
chrA1	52053840	T	C	PASS	1/1	0/1	C	intergenic_region	MODIFIER	SLAIN1-EDNRB	SLAIN1-EDNRB	intergenic_region	SLAIN1-EDNRB		-1	n.52053840T>C
chrA1	52053929	T	C	PASS	1/1	0/1	C	downstream_gene_variant	MODIFIER	EDNRB	EDNRB	transcript	XM_019828234.3	protein_coding	-1	c.*5522A>G
chrA1	52053929	T	C	PASS	1/1	0/1	C	intergenic_region	MODIFIER	SLAIN1-EDNRB	SLAIN1-EDNRB	intergenic_region	SLAIN1-EDNRB		-1	n.52053929T>C
chrA1	52053985	T	C	PASS	1/1	0/1	C	downstream_gene_variant	MODIFIER	EDNRB	EDNRB	transcript	XM_019828234.3	protein_coding	-1	c.*5466A>G
chrA1	52053985	T	C	PASS	1/1	0/1	C	intergenic_region	MODIFIER	SLAIN1-EDNRB	SLAIN1-EDNRB	intergenic_region	SLAIN1-EDNRB		-1	n.52053985T>C
chrA1	52054209	T	C	PASS	1/1	0/1	C	downstream_gene_variant	MODIFIER	EDNRB	EDNRB	transcript	XM_019828234.3	protein_coding	-1	c.*5242A>G
chrA1	52054209	T	C	PASS	1/1	0/1	C	intergenic_region	MODIFIER	SLAIN1-EDNRB	SLAIN1-EDNRB	intergenic_region	SLAIN1-EDNRB		-1	n.52054209T>C
chrA1	52054502	C	T	PASS	1/1	0/1	T	downstream_gene_variant	MODIFIER	EDNRB	EDNRB	transcript	XM_019828234.3	protein_coding	-1	c.*4949G>A
chrA1	52054502	C	T	PASS	1/1	0/1	T	intergenic_region	MODIFIER	SLAIN1-EDNRB	SLAIN1-EDNRB	intergenic_region	SLAIN1-EDNRB		-1	n.52054502C>T
chrA1	52054545	G	A	PASS	1/1	0/1	A	downstream_gene_variant	MODIFIER	EDNRB	EDNRB	transcript	XM_019828234.3	protein_coding	-1	c.*4906C>T
chrA1	52054545	G	A	PASS	1/1	0/1	A	intergenic_region	MODIFIER	SLAIN1-EDNRB	SLAIN1-EDNRB	intergenic_region	SLAIN1-EDNRB		-1	n.52054545G>A
chrA1	52054681	A	G	PASS	1/1	1/1	G	downstream_gene_variant	MODIFIER	EDNRB	EDNRB	transcript	XM_019828234.3	protein_coding	-1	c.*4770T>C
chrA1	52054681	A	G	PASS	1/1	1/1	G	intergenic_region	MODIFIER	SLAIN1-EDNRB	SLAIN1-EDNRB	intergenic_region	SLAIN1-EDNRB		-1	n.52054681A>G
chrA1	52054810	T	C	PASS	1/1	0/1	C	downstream_gene_variant	MODIFIER	EDNRB	EDNRB	transcript	XM_019828234.3	protein_coding	-1	c.*4641A>G
chrA1	52054810	T	C	PASS	1/1	0/1	C	intergenic_region	MODIFIER	SLAIN1-EDNRB	SLAIN1-EDNRB	intergenic_region	SLAIN1-EDNRB		-1	n.52054810T>C
chrA1	52055003	C	G	PASS	1/1	1/1	G	downstream_gene_variant	MODIFIER	EDNRB	EDNRB	transcript	XM_019828234.3	protein_coding	-1	c.*4448G>C
chrA1	52055003	C	G	PASS	1/1	1/1	G	intergenic_region	MODIFIER	SLAIN1-EDNRB	SLAIN1-EDNRB	intergenic_region	SLAIN1-EDNRB		-1	n.52055003C>G
chrA1	52055027	T	C	PASS	1/1	1/1	C	downstream_gene_variant	MODIFIER	EDNRB	EDNRB	transcript	XM_019828234.3	protein_coding	-1	c.*4424A>G
chrA1	52055027	T	C	PASS	1/1	1/1	C	intergenic_region	MODIFIER	SLAIN1-EDNRB	SLAIN1-EDNRB	intergenic_region	SLAIN1-EDNRB		-1	n.52055027T>C
chrA1	52055360	T	G	PASS	1/1	1/1	G	downstream_gene_variant	MODIFIER	EDNRB	EDNRB	transcript	XM_019828234.3	protein_coding	-1	c.*4091A>C
chrA1	52055360	T	G	PASS	1/1	1/1	G	intergenic_region	MODIFIER	SLAIN1-EDNRB	SLAIN1-EDNRB	intergenic_region	SLAIN1-EDNRB		-1	n.52055360T>G
chrA1	52055361	T	A	PASS	1/1	1/1	A	downstream_gene_variant	MODIFIER	EDNRB	EDNRB	transcript	XM_019828234.3	protein_coding	-1	c.*4090A>T
chrA1	52055361	T	A	PASS	1/1	1/1	A	intergenic_region	MODIFIER	SLAIN1-EDNRB	SLAIN1-EDNRB	intergenic_region	SLAIN1-EDNRB		-1	n.52055361T>A
chrA1	52055832	C	G	PASS	1/1	1/1	G	downstream_gene_variant	MODIFIER	EDNRB	EDNRB	transcript	XM_019828234.3	protein_coding	-1	c.*3619G>C
chrA1	52055832	C	G	PASS	1/1	1/1	G	intergenic_region	MODIFIER	SLAIN1-EDNRB	SLAIN1-EDNRB	intergenic_region	SLAIN1-EDNRB		-1	n.52055832C>G
chrA1	52055899	C	T	PASS	1/1	1/1	T	downstream_gene_variant	MODIFIER	EDNRB	EDNRB	transcript	XM_019828234.3	protein_coding	-1	c.*3552G>A
chrA1	52055899	C	T	PASS	1/1	1/1	T	intergenic_region	MODIFIER	SLAIN1-EDNRB	SLAIN1-EDNRB	intergenic_region	SLAIN1-EDNRB		-1	n.52055899C>T
chrA1	52055984	TCCCTCCCTC	T	PASS	1/1	0/1	T	downstream_gene_variant	MODIFIER	EDNRB	EDNRB	transcript	XM_019828234.3	protein_coding	-1	c.*3458_*3466delGAGGGAGGG
chrA1	52055984	TCCCTCCCTC	T	PASS	1/1	0/1	T	intergenic_region	MODIFIER	SLAIN1-EDNRB	SLAIN1-EDNRB	intergenic_region	SLAIN1-EDNRB		-1	n.52055985_52055993delCCCTCCCTC
chrA1	52055998	CCTTCCTT	C	PASS	1/1	0/1	C	downstream_gene_variant	MODIFIER	EDNRB	EDNRB	transcript	XM_019828234.3	protein_coding	-1	c.*3446_*3452delAAGGAAG
chrA1	52055998	CCTTCCTT	C	PASS	1/1	0/1	C	intergenic_region	MODIFIER	SLAIN1-EDNRB	SLAIN1-EDNRB	intergenic_region	SLAIN1-EDNRB		-1	n.52055999_52056005delCTTCCTT
chrA1	52056044	G	A	PASS	1/1	1/1	A	downstream_gene_variant	MODIFIER	EDNRB	EDNRB	transcript	XM_019828234.3	protein_coding	-1	c.*3407C>T
chrA1	52056044	G	A	PASS	1/1	1/1	A	intergenic_region	MODIFIER	SLAIN1-EDNRB	SLAIN1-EDNRB	intergenic_region	SLAIN1-EDNRB		-1	n.52056044G>A
chrA1	52056338	A	G	PASS	1/1	1/1	G	downstream_gene_variant	MODIFIER	EDNRB	EDNRB	transcript	XM_019828234.3	protein_coding	-1	c.*3113T>C
chrA1	52056338	A	G	PASS	1/1	1/1	G	intergenic_region	MODIFIER	SLAIN1-EDNRB	SLAIN1-EDNRB	intergenic_region	SLAIN1-EDNRB		-1	n.52056338A>G
chrA1	52057197	C	CT	PASS	1/1	1/1	CT	downstream_gene_variant	MODIFIER	EDNRB	EDNRB	transcript	XM_019828234.3	protein_coding	-1	c.*2253_*2254insA
chrA1	52057197	C	CT	PASS	1/1	1/1	CT	intergenic_region	MODIFIER	SLAIN1-EDNRB	SLAIN1-EDNRB	intergenic_region	SLAIN1-EDNRB		-1	n.52057197_52057198insT
chrA1	52057556	G	A	PASS	1/1	1/1	A	downstream_gene_variant	MODIFIER	EDNRB	EDNRB	transcript	XM_019828234.3	protein_coding	-1	c.*1895C>T
chrA1	52057556	G	A	PASS	1/1	1/1	A	intergenic_region	MODIFIER	SLAIN1-EDNRB	SLAIN1-EDNRB	intergenic_region	SLAIN1-EDNRB		-1	n.52057556G>A
chrA1	52057937	G	GAA	PASS	1/1	0/1	GAA	3_prime_UTR_variant	MODIFIER	EDNRB	EDNRB	transcript	XM_019828234.3	protein_coding	8	c.*1512_*1513dupTT
chrA1	52058576	T	A	PASS	1/1	1/1	A	3_prime_UTR_variant	MODIFIER	EDNRB	EDNRB	transcript	XM_019828234.3	protein_coding	8	c.*875A>T
chrA1	52058594	T	C	PASS	1/1	0/1	C	3_prime_UTR_variant	MODIFIER	EDNRB	EDNRB	transcript	XM_019828234.3	protein_coding	8	c.*857A>G
chrA1	52058605	A	G	PASS	1/1	0/1	G	3_prime_UTR_variant	MODIFIER	EDNRB	EDNRB	transcript	XM_019828234.3	protein_coding	8	c.*846T>C
chrA1	52058779	A	G	PASS	1/1	0/1	G	3_prime_UTR_variant	MODIFIER	EDNRB	EDNRB	transcript	XM_019828234.3	protein_coding	8	c.*672T>C
chrA1	52058912	G	GA	PASS	1/1	1/1	GA	3_prime_UTR_variant	MODIFIER	EDNRB	EDNRB	transcript	XM_019828234.3	protein_coding	8	c.*538dupT
chrA1	52059013	T	A	PASS	1/1	1/1	A	3_prime_UTR_variant	MODIFIER	EDNRB	EDNRB	transcript	XM_019828234.3	protein_coding	8	c.*438A>T
chrA1	52059162	A	G	PASS	1/1	1/1	G	3_prime_UTR_variant	MODIFIER	EDNRB	EDNRB	transcript	XM_019828234.3	protein_coding	8	c.*289T>C
chrA1	52059250	T	C	PASS	1/1	1/1	C	3_prime_UTR_variant	MODIFIER	EDNRB	EDNRB	transcript	XM_019828234.3	protein_coding	8	c.*201A>G
chrA1	52059380	G	A	PASS	1/1	0/1	A	3_prime_UTR_variant	MODIFIER	EDNRB	EDNRB	transcript	XM_019828234.3	protein_coding	8	c.*71C>T
chrA1	52060521	A	G	PASS	1/1	1/1	G	intron_variant	MODIFIER	EDNRB	EDNRB	transcript	XM_019828234.3	protein_coding	7	c.1191+504T>C
chrA1	52061203	T	G	PASS	1/1	1/1	G	intron_variant	MODIFIER	EDNRB	EDNRB	transcript	XM_019828234.3	protein_coding	6	c.1083-70A>C
chrA1	52061396	T	C	PASS	1/1	1/1	C	intron_variant	MODIFIER	EDNRB	EDNRB	transcript	XM_019828234.3	protein_coding	6	c.1083-263A>G
chrA1	52062418	T	TA	PASS	1/1	0/1	TA	intron_variant	MODIFIER	EDNRB	EDNRB	transcript	XM_019828234.3	protein_coding	4	c.799-73_799-72insT
chrA1	52063126	A	C	PASS	1/1	1/1	C	intron_variant	MODIFIER	EDNRB	EDNRB	transcript	XM_019828234.3	protein_coding	4	c.799-780T>G
chrA1	52063255	C	T	PASS	1/1	0/1	T	intron_variant	MODIFIER	EDNRB	EDNRB	transcript	XM_019828234.3	protein_coding	4	c.798+681G>A
chrA1	52063556	A	G	PASS	1/1	1/1	G	intron_variant	MODIFIER	EDNRB	EDNRB	transcript	XM_019828234.3	protein_coding	4	c.798+380T>C
chrA1	52063614	T	G	PASS	1/1	0/1	G	intron_variant	MODIFIER	EDNRB	EDNRB	transcript	XM_019828234.3	protein_coding	4	c.798+322A>C
chrA1	52066185	TG	T	PASS	1/1	0/1	T	intron_variant	MODIFIER	EDNRB	EDNRB	transcript	XM_019828234.3	protein_coding	2	c.481-1799delC
chrA1	52066229	A	G	PASS	1/1	1/1	G	intron_variant	MODIFIER	EDNRB	EDNRB	transcript	XM_019828234.3	protein_coding	2	c.481-1842T>C
chrA1	52066374	G	GTTCA	PASS	1/1	1/1	GTTCA	intron_variant	MODIFIER	EDNRB	EDNRB	transcript	XM_019828234.3	protein_coding	2	c.481-1988_481-1987insTGAA
chrA1	52066400	T	A	PASS	1/1	0/1	A	intron_variant	MODIFIER	EDNRB	EDNRB	transcript	XM_019828234.3	protein_coding	2	c.481-2013A>T
chrA1	52066852	T	C	PASS	1/1	0/1	C	intron_variant	MODIFIER	EDNRB	EDNRB	transcript	XM_019828234.3	protein_coding	2	c.481-2465A>G
chrA1	52067134	G	C	PASS	1/1	0/1	C	intron_variant	MODIFIER	EDNRB	EDNRB	transcript	XM_019828234.3	protein_coding	2	c.481-2747C>G
chrA1	52067282	A	C	PASS	1/1	1/1	C	intron_variant	MODIFIER	EDNRB	EDNRB	transcript	XM_019828234.3	protein_coding	2	c.481-2895T>G
chrA1	52067741	C	T	PASS	1/1	0/1	T	intron_variant	MODIFIER	EDNRB	EDNRB	transcript	XM_019828234.3	protein_coding	2	c.481-3354G>A
chrA1	52067742	A	G	PASS	1/1	1/1	G	intron_variant	MODIFIER	EDNRB	EDNRB	transcript	XM_019828234.3	protein_coding	2	c.481-3355T>C
chrA1	52067946	G	A	PASS	1/1	0/1	A	intron_variant	MODIFIER	EDNRB	EDNRB	transcript	XM_019828234.3	protein_coding	2	c.481-3559C>T
chrA1	52067985	C	T	PASS	1/1	0/1	T	intron_variant	MODIFIER	EDNRB	EDNRB	transcript	XM_019828234.3	protein_coding	2	c.481-3598G>A
chrA1	52068847	G	A	PASS	1/1	1/1	A	intron_variant	MODIFIER	EDNRB	EDNRB	transcript	XM_019828234.3	protein_coding	2	c.481-4460C>T
chrA1	52068926	C	T	PASS	1/1	1/1	T	intron_variant	MODIFIER	EDNRB	EDNRB	transcript	XM_019828234.3	protein_coding	2	c.481-4539G>A
chrA1	52069241	A	G	PASS	1/1	1/1	G	intron_variant	MODIFIER	EDNRB	EDNRB	transcript	XM_019828234.3	protein_coding	2	c.481-4854T>C
chrA1	52069242	C	T	PASS	1/1	1/1	T	intron_variant	MODIFIER	EDNRB	EDNRB	transcript	XM_019828234.3	protein_coding	2	c.481-4855G>A
chrA1	52069403	T	C	PASS	1/1	1/1	C	intron_variant	MODIFIER	EDNRB	EDNRB	transcript	XM_019828234.3	protein_coding	2	c.481-5016A>G
chrA1	52069428	C	T	PASS	1/1	0/1	T	intron_variant	MODIFIER	EDNRB	EDNRB	transcript	XM_019828234.3	protein_coding	2	c.481-5041G>A
chrA1	52069462	T	C	PASS	1/1	1/1	C	intron_variant	MODIFIER	EDNRB	EDNRB	transcript	XM_019828234.3	protein_coding	2	c.481-5075A>G
chrA1	52070511	A	G	PASS	1/1	0/1	G	intron_variant	MODIFIER	EDNRB	EDNRB	transcript	XM_019828234.3	protein_coding	2	c.481-6124T>C
chrA1	52071093	A	G	PASS	1/1	0/1	G	intron_variant	MODIFIER	EDNRB	EDNRB	transcript	XM_019828234.3	protein_coding	2	c.481-6706T>C
chrA1	52071992	C	T	PASS	1/1	0/1	T	intron_variant	MODIFIER	EDNRB	EDNRB	transcript	XM_019828234.3	protein_coding	2	c.481-7605G>A
chrA1	52072024	A	G	PASS	1/1	0/1	G	intron_variant	MODIFIER	EDNRB	EDNRB	transcript	XM_019828234.3	protein_coding	2	c.481-7637T>C
chrA1	52072199	A	G	PASS	1/1	0/1	G	intron_variant	MODIFIER	EDNRB	EDNRB	transcript	XM_019828234.3	protein_coding	2	c.480+7617T>C
chrA1	52072339	C	A	PASS	1/1	0/1	A	intron_variant	MODIFIER	EDNRB	EDNRB	transcript	XM_019828234.3	protein_coding	2	c.480+7477G>T
chrA1	52072967	T	C	PASS	1/1	0/1	C	intron_variant	MODIFIER	EDNRB	EDNRB	transcript	XM_019828234.3	protein_coding	2	c.480+6849A>G
chrA1	52073168	G	A	PASS	1/1	0/1	A	intron_variant	MODIFIER	EDNRB	EDNRB	transcript	XM_019828234.3	protein_coding	2	c.480+6648C>T
chrA1	52073666	G	A	PASS	1/1	1/1	A	intron_variant	MODIFIER	EDNRB	EDNRB	transcript	XM_019828234.3	protein_coding	2	c.480+6150C>T
chrA1	52073991	C	T	PASS	1/1	0/1	T	intron_variant	MODIFIER	EDNRB	EDNRB	transcript	XM_019828234.3	protein_coding	2	c.480+5825G>A
chrA1	52074223	TTTTTTTTTTTTAAATACATTTATCCGATACTTTTACTTCTA	T	PASS	1/1	1/1	T	intron_variant	MODIFIER	EDNRB	EDNRB	transcript	XM_019828234.3	protein_coding	2	c.480+5552_480+5592delTAGAAGTAAAAGTATCGGATAAATGTATTTAAAAAAAAAAA
chrA1	52074316	G	T	PASS	1/1	1/1	T	intron_variant	MODIFIER	EDNRB	EDNRB	transcript	XM_019828234.3	protein_coding	2	c.480+5500C>A
chrA1	52074360	CT	C	PASS	1/1	0/1	C	intron_variant	MODIFIER	EDNRB	EDNRB	transcript	XM_019828234.3	protein_coding	2	c.480+5455delA
chrA1	52074838	A	T	PASS	1/1	1/1	T	intron_variant	MODIFIER	EDNRB	EDNRB	transcript	XM_019828234.3	protein_coding	2	c.480+4978T>A
chrA1	52075094	T	C	PASS	1/1	1/1	C	intron_variant	MODIFIER	EDNRB	EDNRB	transcript	XM_019828234.3	protein_coding	2	c.480+4722A>G
chrA1	52075313	A	G	PASS	1/1	0/1	G	intron_variant	MODIFIER	EDNRB	EDNRB	transcript	XM_019828234.3	protein_coding	2	c.480+4503T>C
chrA1	52075329	C	T	PASS	1/1	0/1	T	intron_variant	MODIFIER	EDNRB	EDNRB	transcript	XM_019828234.3	protein_coding	2	c.480+4487G>A
chrA1	52075336	A	G	PASS	1/1	0/1	G	intron_variant	MODIFIER	EDNRB	EDNRB	transcript	XM_019828234.3	protein_coding	2	c.480+4480T>C
chrA1	52075865	C	T	PASS	1/1	0/1	T	intron_variant	MODIFIER	EDNRB	EDNRB	transcript	XM_019828234.3	protein_coding	2	c.480+3951G>A
chrA1	52076156	A	G	PASS	1/1	1/1	G	intron_variant	MODIFIER	EDNRB	EDNRB	transcript	XM_019828234.3	protein_coding	2	c.480+3660T>C
chrA1	52076304	AT	A	PASS	1/1	1/1	A	intron_variant	MODIFIER	EDNRB	EDNRB	transcript	XM_019828234.3	protein_coding	2	c.480+3511delA
chrA1	52076512	A	G	PASS	1/1	1/1	G	intron_variant	MODIFIER	EDNRB	EDNRB	transcript	XM_019828234.3	protein_coding	2	c.480+3304T>C
chrA1	52076516	G	T	PASS	1/1	0/1	T	intron_variant	MODIFIER	EDNRB	EDNRB	transcript	XM_019828234.3	protein_coding	2	c.480+3300C>A
chrA1	52076531	C	T	PASS	1/1	0/1	T	intron_variant	MODIFIER	EDNRB	EDNRB	transcript	XM_019828234.3	protein_coding	2	c.480+3285G>A
chrA1	52076639	T	TC	PASS	1/1	0/1	TC	intron_variant	MODIFIER	EDNRB	EDNRB	transcript	XM_019828234.3	protein_coding	2	c.480+3176_480+3177insG
chrA1	52076640	T	TCTCTCTCTCTC	PASS	1/1	0/1	TCTCTCTCTCTC	intron_variant	MODIFIER	EDNRB	EDNRB	transcript	XM_019828234.3	protein_coding	2	c.480+3175_480+3176insGAGAGAGAGAG
chrA1	52076657	A	T	PASS	1/1	0/1	T	intron_variant	MODIFIER	EDNRB	EDNRB	transcript	XM_019828234.3	protein_coding	2	c.480+3159T>A
chrA1	52077012	CA	C	PASS	1/1	1/1	C	intron_variant	MODIFIER	EDNRB	EDNRB	transcript	XM_019828234.3	protein_coding	2	c.480+2803delT
chrA1	52077397	A	G	PASS	1/1	0/1	G	intron_variant	MODIFIER	EDNRB	EDNRB	transcript	XM_019828234.3	protein_coding	2	c.480+2419T>C
chrA1	52078145	G	A	PASS	1/1	0/1	A	intron_variant	MODIFIER	EDNRB	EDNRB	transcript	XM_019828234.3	protein_coding	2	c.480+1671C>T
chrA1	52078265	A	T	PASS	1/1	0/1	T	intron_variant	MODIFIER	EDNRB	EDNRB	transcript	XM_019828234.3	protein_coding	2	c.480+1551T>A
chrA1	52078276	T	C	PASS	1/1	0/1	C	intron_variant	MODIFIER	EDNRB	EDNRB	transcript	XM_019828234.3	protein_coding	2	c.480+1540A>G
chrA1	52078302	T	C	PASS	1/1	0/1	C	intron_variant	MODIFIER	EDNRB	EDNRB	transcript	XM_019828234.3	protein_coding	2	c.480+1514A>G
chrA1	52078303	G	A	PASS	1/1	0/1	A	intron_variant	MODIFIER	EDNRB	EDNRB	transcript	XM_019828234.3	protein_coding	2	c.480+1513C>T
chrA1	52078345	C	T	PASS	1/1	0/1	T	intron_variant	MODIFIER	EDNRB	EDNRB	transcript	XM_019828234.3	protein_coding	2	c.480+1471G>A
chrA1	52078378	A	G	PASS	1/1	0/1	G	intron_variant	MODIFIER	EDNRB	EDNRB	transcript	XM_019828234.3	protein_coding	2	c.480+1438T>C
chrA1	52080511	T	G	PASS	1/1	1/1	G	intron_variant	MODIFIER	EDNRB	EDNRB	transcript	XM_019828234.3	protein_coding	1	c.-50-166A>C
chrA1	52080868	GCGCC	G	PASS	1/1	1/1	G	intron_variant	MODIFIER	EDNRB	EDNRB	transcript	XM_019828234.3	protein_coding	1	c.-51+276_-51+279delGGCG
chrA1	52081038	T	TTTTC	PASS	1/1	1/1	TTTTC	intron_variant	MODIFIER	EDNRB	EDNRB	transcript	XM_019828234.3	protein_coding	1	c.-51+109_-51+110insGAAA
chrA1	52081151	G	A	PASS	1/1	1/1	A	5_prime_UTR_variant	MODIFIER	EDNRB	EDNRB	transcript	XM_019828234.3	protein_coding	1	c.-54C>T
chrA1	52081198	C	T	PASS	1/1	0/1	T	5_prime_UTR_variant	MODIFIER	EDNRB	EDNRB	transcript	XM_019828234.3	protein_coding	1	c.-101G>A
chrA1	52082372	T	TG	PASS	1/1	1/1	TG	intergenic_region	MODIFIER	EDNRB-LOC109492603	EDNRB-LOC109492603	intergenic_region	EDNRB-LOC109492603		-1	n.52082372_52082373insG
chrA1	52082372	T	TG	PASS	1/1	1/1	TG	upstream_gene_variant	MODIFIER	EDNRB	EDNRB	transcript	XM_019828234.3	protein_coding	-1	c.-2078_-2077insC
chrA1	52082431	G	A	PASS	1/1	0/1	A	intergenic_region	MODIFIER	EDNRB-LOC109492603	EDNRB-LOC109492603	intergenic_region	EDNRB-LOC109492603		-1	n.52082431G>A
chrA1	52082431	G	A	PASS	1/1	0/1	A	upstream_gene_variant	MODIFIER	EDNRB	EDNRB	transcript	XM_019828234.3	protein_coding	-1	c.-2136C>T
chrA1	52084711	G	A	PASS	1/1	0/1	A	intergenic_region	MODIFIER	EDNRB-LOC109492603	EDNRB-LOC109492603	intergenic_region	EDNRB-LOC109492603		-1	n.52084711G>A
chrA1	52084711	G	A	PASS	1/1	0/1	A	upstream_gene_variant	MODIFIER	EDNRB	EDNRB	transcript	XM_019828234.3	protein_coding	-1	c.-4416C>T
chrA1	52084900	C	A	PASS	1/1	1/1	A	intergenic_region	MODIFIER	EDNRB-LOC109492603	EDNRB-LOC109492603	intergenic_region	EDNRB-LOC109492603		-1	n.52084900C>A
chrA1	52084900	C	A	PASS	1/1	1/1	A	upstream_gene_variant	MODIFIER	EDNRB	EDNRB	transcript	XM_019828234.3	protein_coding	-1	c.-4605G>T
chrA1	52085083	A	G	PASS	1/1	1/1	G	intergenic_region	MODIFIER	EDNRB-LOC109492603	EDNRB-LOC109492603	intergenic_region	EDNRB-LOC109492603		-1	n.52085083A>G
chrA1	52085083	A	G	PASS	1/1	1/1	G	upstream_gene_variant	MODIFIER	EDNRB	EDNRB	transcript	XM_019828234.3	protein_coding	-1	c.-4788T>C
chrA1	52086096	A	ATT	PASS	1/1	1/1	ATT	intergenic_region	MODIFIER	EDNRB-LOC109492603	EDNRB-LOC109492603	intergenic_region	EDNRB-LOC109492603		-1	n.52086096_52086097insTT
chrA1	52086096	A	ATT	PASS	1/1	1/1	ATT	upstream_gene_variant	MODIFIER	EDNRB	EDNRB	transcript	XM_019828234.3	protein_coding	-1	c.-5802_-5801insAA
chrA1	52086258	C	G	PASS	1/1	1/1	G	intergenic_region	MODIFIER	EDNRB-LOC109492603	EDNRB-LOC109492603	intergenic_region	EDNRB-LOC109492603		-1	n.52086258C>G
chrA1	52086258	C	G	PASS	1/1	1/1	G	upstream_gene_variant	MODIFIER	EDNRB	EDNRB	transcript	XM_019828234.3	protein_coding	-1	c.-5963G>C
chrA1	52087069	CCTTT	C	PASS	1/1	0/1	C	intergenic_region	MODIFIER	EDNRB-LOC109492603	EDNRB-LOC109492603	intergenic_region	EDNRB-LOC109492603		-1	n.52087070_52087073delCTTT
chrA1	52087149	A	G	PASS	1/1	1/1	G	intergenic_region	MODIFIER	EDNRB-LOC109492603	EDNRB-LOC109492603	intergenic_region	EDNRB-LOC109492603		-1	n.52087149A>G
chrA1	52087377	A	G	PASS	1/1	1/1	G	intergenic_region	MODIFIER	EDNRB-LOC109492603	EDNRB-LOC109492603	intergenic_region	EDNRB-LOC109492603		-1	n.52087377A>G
chrA1	52087585	G	A	PASS	1/1	0/1	A	intergenic_region	MODIFIER	EDNRB-LOC109492603	EDNRB-LOC109492603	intergenic_region	EDNRB-LOC109492603		-1	n.52087585G>A
chrA1	52087750	C	G	PASS	1/1	0/1	G	intergenic_region	MODIFIER	EDNRB-LOC109492603	EDNRB-LOC109492603	intergenic_region	EDNRB-LOC109492603		-1	n.52087750C>G
chrA1	52087758	A	T	PASS	1/1	0/1	T	intergenic_region	MODIFIER	EDNRB-LOC109492603	EDNRB-LOC109492603	intergenic_region	EDNRB-LOC109492603		-1	n.52087758A>T
chrA1	52087980	G	A	PASS	1/1	0/1	A	intergenic_region	MODIFIER	EDNRB-LOC109492603	EDNRB-LOC109492603	intergenic_region	EDNRB-LOC109492603		-1	n.52087980G>A
chrA1	52088044	G	GT	PASS	1/1	0/1	GT	intergenic_region	MODIFIER	EDNRB-LOC109492603	EDNRB-LOC109492603	intergenic_region	EDNRB-LOC109492603		-1	n.52088044_52088045insT
chrA1	52088053	G	T	PASS	1/1	0/1	T	intergenic_region	MODIFIER	EDNRB-LOC109492603	EDNRB-LOC109492603	intergenic_region	EDNRB-LOC109492603		-1	n.52088053G>T
chrA1	52088897	C	T	PASS	1/1	0/1	T	intergenic_region	MODIFIER	EDNRB-LOC109492603	EDNRB-LOC109492603	intergenic_region	EDNRB-LOC109492603		-1	n.52088897C>T
chrA1	52089040	G	A	PASS	1/1	1/1	A	intergenic_region	MODIFIER	EDNRB-LOC109492603	EDNRB-LOC109492603	intergenic_region	EDNRB-LOC109492603		-1	n.52089040G>A
chrA1	52089110	A	G	PASS	1/1	0/1	G	intergenic_region	MODIFIER	EDNRB-LOC109492603	EDNRB-LOC109492603	intergenic_region	EDNRB-LOC109492603		-1	n.52089110A>G
chrA1	52089431	T	C	PASS	1/1	1/1	C	intergenic_region	MODIFIER	EDNRB-LOC109492603	EDNRB-LOC109492603	intergenic_region	EDNRB-LOC109492603		-1	n.52089431T>C
chrA1	52089462	G	A	PASS	1/1	0/1	A	intergenic_region	MODIFIER	EDNRB-LOC109492603	EDNRB-LOC109492603	intergenic_region	EDNRB-LOC109492603		-1	n.52089462G>A
chrA1	52089585	G	A	PASS	1/1	0/1	A	intergenic_region	MODIFIER	EDNRB-LOC109492603	EDNRB-LOC109492603	intergenic_region	EDNRB-LOC109492603		-1	n.52089585G>A
chrA1	52090440	C	T	PASS	1/1	1/1	T	intergenic_region	MODIFIER	EDNRB-LOC109492603	EDNRB-LOC109492603	intergenic_region	EDNRB-LOC109492603		-1	n.52090440C>T
chrA1	52090534	A	C	PASS	1/1	1/1	C	intergenic_region	MODIFIER	EDNRB-LOC109492603	EDNRB-LOC109492603	intergenic_region	EDNRB-LOC109492603		-1	n.52090534A>C
chrA1	52090740	TATAC	T	PASS	1/1	1/1	T	intergenic_region	MODIFIER	EDNRB-LOC109492603	EDNRB-LOC109492603	intergenic_region	EDNRB-LOC109492603		-1	n.52090741_52090744delATAC
chrA1	52090781	C	T	PASS	1/1	1/1	T	intergenic_region	MODIFIER	EDNRB-LOC109492603	EDNRB-LOC109492603	intergenic_region	EDNRB-LOC109492603		-1	n.52090781C>T
chrA1	52091163	T	C	PASS	1/1	0/1	C	intergenic_region	MODIFIER	EDNRB-LOC109492603	EDNRB-LOC109492603	intergenic_region	EDNRB-LOC109492603		-1	n.52091163T>C
chrA1	52091327	T	C	PASS	1/1	0/1	C	intergenic_region	MODIFIER	EDNRB-LOC109492603	EDNRB-LOC109492603	intergenic_region	EDNRB-LOC109492603		-1	n.52091327T>C
chrA1	52091337	C	T	PASS	1/1	0/1	T	intergenic_region	MODIFIER	EDNRB-LOC109492603	EDNRB-LOC109492603	intergenic_region	EDNRB-LOC109492603		-1	n.52091337C>T
chrA1	52091365	G	A	PASS	1/1	0/1	A	intergenic_region	MODIFIER	EDNRB-LOC109492603	EDNRB-LOC109492603	intergenic_region	EDNRB-LOC109492603		-1	n.52091365G>A
chrA1	52091824	A	G	PASS	1/1	0/1	G	intergenic_region	MODIFIER	EDNRB-LOC109492603	EDNRB-LOC109492603	intergenic_region	EDNRB-LOC109492603		-1	n.52091824A>G
chrA1	52092002	G	A	PASS	1/1	0/1	A	intergenic_region	MODIFIER	EDNRB-LOC109492603	EDNRB-LOC109492603	intergenic_region	EDNRB-LOC109492603		-1	n.52092002G>A
chrA1	52092124	T	A	PASS	1/1	1/1	A	intergenic_region	MODIFIER	EDNRB-LOC109492603	EDNRB-LOC109492603	intergenic_region	EDNRB-LOC109492603		-1	n.52092124T>A
chrA1	52092135	C	T	PASS	1/1	0/1	T	intergenic_region	MODIFIER	EDNRB-LOC109492603	EDNRB-LOC109492603	intergenic_region	EDNRB-LOC109492603		-1	n.52092135C>T
chrA1	52092655	A	G	PASS	1/1	1/1	G	intergenic_region	MODIFIER	EDNRB-LOC109492603	EDNRB-LOC109492603	intergenic_region	EDNRB-LOC109492603		-1	n.52092655A>G
chrA1	52092670	A	G	PASS	1/1	1/1	G	intergenic_region	MODIFIER	EDNRB-LOC109492603	EDNRB-LOC109492603	intergenic_region	EDNRB-LOC109492603		-1	n.52092670A>G
chrA1	52092737	C	T	PASS	1/1	1/1	T	intergenic_region	MODIFIER	EDNRB-LOC109492603	EDNRB-LOC109492603	intergenic_region	EDNRB-LOC109492603		-1	n.52092737C>T
chrA1	52093023	C	T	PASS	1/1	1/1	T	intergenic_region	MODIFIER	EDNRB-LOC109492603	EDNRB-LOC109492603	intergenic_region	EDNRB-LOC109492603		-1	n.52093023C>T
chrA1	52093345	C	T	PASS	1/1	1/1	T	intergenic_region	MODIFIER	EDNRB-LOC109492603	EDNRB-LOC109492603	intergenic_region	EDNRB-LOC109492603		-1	n.52093345C>T
chrA1	52093930	T	C	PASS	1/1	0/1	C	intergenic_region	MODIFIER	EDNRB-LOC109492603	EDNRB-LOC109492603	intergenic_region	EDNRB-LOC109492603		-1	n.52093930T>C
chrA1	52094050	A	G	PASS	1/1	1/1	G	intergenic_region	MODIFIER	EDNRB-LOC109492603	EDNRB-LOC109492603	intergenic_region	EDNRB-LOC109492603		-1	n.52094050A>G
chrA1	52094335	C	T	PASS	1/1	0/1	T	intergenic_region	MODIFIER	EDNRB-LOC109492603	EDNRB-LOC109492603	intergenic_region	EDNRB-LOC109492603		-1	n.52094335C>T
chrA1	52094918	AT	A	PASS	1/1	0/1	A	intergenic_region	MODIFIER	EDNRB-LOC109492603	EDNRB-LOC109492603	intergenic_region	EDNRB-LOC109492603		-1	n.52094919delT
chrA1	52094927	T	A	PASS	1/1	0/1	A	intergenic_region	MODIFIER	EDNRB-LOC109492603	EDNRB-LOC109492603	intergenic_region	EDNRB-LOC109492603		-1	n.52094927T>A
chrA1	52094959	AT	A	PASS	1/1	0/1	A	intergenic_region	MODIFIER	EDNRB-LOC109492603	EDNRB-LOC109492603	intergenic_region	EDNRB-LOC109492603		-1	n.52094960delT
chrA1	52095102	C	G	PASS	1/1	1/1	G	intergenic_region	MODIFIER	EDNRB-LOC109492603	EDNRB-LOC109492603	intergenic_region	EDNRB-LOC109492603		-1	n.52095102C>G
chrA1	52095153	T	C	PASS	1/1	1/1	C	intergenic_region	MODIFIER	EDNRB-LOC109492603	EDNRB-LOC109492603	intergenic_region	EDNRB-LOC109492603		-1	n.52095153T>C
chrA1	52095231	AT	A	PASS	1/1	1/1	A	intergenic_region	MODIFIER	EDNRB-LOC109492603	EDNRB-LOC109492603	intergenic_region	EDNRB-LOC109492603		-1	n.52095232delT
chrA1	52095419	T	TC	PASS	1/1	1/1	TC	intergenic_region	MODIFIER	EDNRB-LOC109492603	EDNRB-LOC109492603	intergenic_region	EDNRB-LOC109492603		-1	n.52095419_52095420insC
chrA1	52095674	T	C	PASS	1/1	1/1	C	intergenic_region	MODIFIER	EDNRB-LOC109492603	EDNRB-LOC109492603	intergenic_region	EDNRB-LOC109492603		-1	n.52095674T>C
chrA1	52095696	G	A	PASS	1/1	0/1	A	intergenic_region	MODIFIER	EDNRB-LOC109492603	EDNRB-LOC109492603	intergenic_region	EDNRB-LOC109492603		-1	n.52095696G>A
chrA1	52095715	G	C	PASS	1/1	0/1	C	intergenic_region	MODIFIER	EDNRB-LOC109492603	EDNRB-LOC109492603	intergenic_region	EDNRB-LOC109492603		-1	n.52095715G>C
chrA1	52095762	T	C	PASS	1/1	1/1	C	intergenic_region	MODIFIER	EDNRB-LOC109492603	EDNRB-LOC109492603	intergenic_region	EDNRB-LOC109492603		-1	n.52095762T>C
chrA1	52096523	T	G	PASS	1/1	1/1	G	intergenic_region	MODIFIER	EDNRB-LOC109492603	EDNRB-LOC109492603	intergenic_region	EDNRB-LOC109492603		-1	n.52096523T>G
chrA1	52096570	T	C	PASS	1/1	1/1	C	intergenic_region	MODIFIER	EDNRB-LOC109492603	EDNRB-LOC109492603	intergenic_region	EDNRB-LOC109492603		-1	n.52096570T>C
chrA1	52096972	C	T	PASS	1/1	1/1	T	intergenic_region	MODIFIER	EDNRB-LOC109492603	EDNRB-LOC109492603	intergenic_region	EDNRB-LOC109492603		-1	n.52096972C>T
chrA1	66430591	A	G	PASS	0/1	0/1	G	intergenic_region	MODIFIER	GPC6-DCT	GPC6-DCT	intergenic_region	GPC6-DCT		-1	n.66430591A>G
chrA1	66430801	G	C	PASS	0/1	0/1	C	intergenic_region	MODIFIER	GPC6-DCT	GPC6-DCT	intergenic_region	GPC6-DCT		-1	n.66430801G>C
chrA1	66431097	A	AAGAC	PASS	0/1	0/1	AAGAC	intergenic_region	MODIFIER	GPC6-DCT	GPC6-DCT	intergenic_region	GPC6-DCT		-1	n.66431097_66431098insAGAC
chrA1	66431180	G	GT	PASS	0/1	0/1	GT	intergenic_region	MODIFIER	GPC6-DCT	GPC6-DCT	intergenic_region	GPC6-DCT		-1	n.66431180_66431181insT
chrA1	66431222	T	C	PASS	0/1	0/1	C	intergenic_region	MODIFIER	GPC6-DCT	GPC6-DCT	intergenic_region	GPC6-DCT		-1	n.66431222T>C
chrA1	66431298	C	G	PASS	0/1	0/1	G	intergenic_region	MODIFIER	GPC6-DCT	GPC6-DCT	intergenic_region	GPC6-DCT		-1	n.66431298C>G
chrA1	66431385	A	C	PASS	0/1	0/1	C	intergenic_region	MODIFIER	GPC6-DCT	GPC6-DCT	intergenic_region	GPC6-DCT		-1	n.66431385A>C
chrA1	66431462	A	G	PASS	0/1	0/1	G	intergenic_region	MODIFIER	GPC6-DCT	GPC6-DCT	intergenic_region	GPC6-DCT		-1	n.66431462A>G
chrA1	66431486	T	C	PASS	0/1	0/1	C	intergenic_region	MODIFIER	GPC6-DCT	GPC6-DCT	intergenic_region	GPC6-DCT		-1	n.66431486T>C
chrA1	66431995	T	G	PASS	0/1	0/1	G	intergenic_region	MODIFIER	GPC6-DCT	GPC6-DCT	intergenic_region	GPC6-DCT		-1	n.66431995T>G
chrA1	66432557	A	G	PASS	0/1	0/1	G	intergenic_region	MODIFIER	GPC6-DCT	GPC6-DCT	intergenic_region	GPC6-DCT		-1	n.66432557A>G
chrA1	66432936	C	T	PASS	0/1	0/1	T	intergenic_region	MODIFIER	GPC6-DCT	GPC6-DCT	intergenic_region	GPC6-DCT		-1	n.66432936C>T
chrA1	66433070	T	A	PASS	0/1	0/1	A	intergenic_region	MODIFIER	GPC6-DCT	GPC6-DCT	intergenic_region	GPC6-DCT		-1	n.66433070T>A
chrA1	66433596	T	C	PASS	0/1	0/1	C	intergenic_region	MODIFIER	GPC6-DCT	GPC6-DCT	intergenic_region	GPC6-DCT		-1	n.66433596T>C
chrA1	66435040	G	A	PASS	0/1	0/1	A	intergenic_region	MODIFIER	GPC6-DCT	GPC6-DCT	intergenic_region	GPC6-DCT		-1	n.66435040G>A
chrA1	66436014	G	A	PASS	0/1	0/1	A	intergenic_region	MODIFIER	GPC6-DCT	GPC6-DCT	intergenic_region	GPC6-DCT		-1	n.66436014G>A
chrA1	66437222	T	C	PASS	0/1	0/1	C	intergenic_region	MODIFIER	GPC6-DCT	GPC6-DCT	intergenic_region	GPC6-DCT		-1	n.66437222T>C
chrA1	66437300	A	AAAAAAC	PASS	0/1	0/1	AAAAAAC	intergenic_region	MODIFIER	GPC6-DCT	GPC6-DCT	intergenic_region	GPC6-DCT		-1	n.66437300_66437301insAAAAAC
chrA1	66437307	C	CAAAAAACA	PASS	0/1	0/1	CAAAAAACA	intergenic_region	MODIFIER	GPC6-DCT	GPC6-DCT	intergenic_region	GPC6-DCT		-1	n.66437307_66437308insAAAAAACA
chrA1	66437867	T	C	PASS	0/1	0/1	C	intergenic_region	MODIFIER	GPC6-DCT	GPC6-DCT	intergenic_region	GPC6-DCT		-1	n.66437867T>C
chrA1	66438189	C	T	PASS	0/1	0/1	T	intergenic_region	MODIFIER	GPC6-DCT	GPC6-DCT	intergenic_region	GPC6-DCT		-1	n.66438189C>T
chrA1	66438485	G	A	PASS	0/1	0/1	A	intergenic_region	MODIFIER	GPC6-DCT	GPC6-DCT	intergenic_region	GPC6-DCT		-1	n.66438485G>A
chrA1	66438774	G	C	PASS	0/1	0/1	C	intergenic_region	MODIFIER	GPC6-DCT	GPC6-DCT	intergenic_region	GPC6-DCT		-1	n.66438774G>C
chrA1	66439322	C	T	PASS	0/1	0/1	T	intergenic_region	MODIFIER	GPC6-DCT	GPC6-DCT	intergenic_region	GPC6-DCT		-1	n.66439322C>T
chrA1	66439614	A	G	PASS	0/1	0/1	G	intergenic_region	MODIFIER	GPC6-DCT	GPC6-DCT	intergenic_region	GPC6-DCT		-1	n.66439614A>G
chrA1	66440658	G	A	PASS	0/1	0/1	A	intergenic_region	MODIFIER	GPC6-DCT	GPC6-DCT	intergenic_region	GPC6-DCT		-1	n.66440658G>A
chrA1	66440701	G	A	PASS	0/1	0/1	A	intergenic_region	MODIFIER	GPC6-DCT	GPC6-DCT	intergenic_region	GPC6-DCT		-1	n.66440701G>A
chrA1	66447817	G	GTC	PASS	1/1	1/1	GTC	intergenic_region	MODIFIER	GPC6-DCT	GPC6-DCT	intergenic_region	GPC6-DCT		-1	n.66447817_66447818insTC
chrA1	66448698	G	C	PASS	0/1	0/1	C	intergenic_region	MODIFIER	GPC6-DCT	GPC6-DCT	intergenic_region	GPC6-DCT		-1	n.66448698G>C
chrA1	66455694	G	A	PASS	0/1	0/1	A	downstream_gene_variant	MODIFIER	DCT	DCT	transcript	XM_003980474.6	protein_coding	-1	c.*5819C>T
chrA1	66455694	G	A	PASS	0/1	0/1	A	intergenic_region	MODIFIER	GPC6-DCT	GPC6-DCT	intergenic_region	GPC6-DCT		-1	n.66455694G>A
chrA1	66455695	C	T	PASS	0/1	0/1	T	downstream_gene_variant	MODIFIER	DCT	DCT	transcript	XM_003980474.6	protein_coding	-1	c.*5818G>A
chrA1	66455695	C	T	PASS	0/1	0/1	T	intergenic_region	MODIFIER	GPC6-DCT	GPC6-DCT	intergenic_region	GPC6-DCT		-1	n.66455695C>T
chrA1	66455799	G	C	PASS	0/1	0/1	C	downstream_gene_variant	MODIFIER	DCT	DCT	transcript	XM_003980474.6	protein_coding	-1	c.*5714C>G
chrA1	66455799	G	C	PASS	0/1	0/1	C	intergenic_region	MODIFIER	GPC6-DCT	GPC6-DCT	intergenic_region	GPC6-DCT		-1	n.66455799G>C
chrA1	66455804	C	T	PASS	0/1	0/1	T	downstream_gene_variant	MODIFIER	DCT	DCT	transcript	XM_003980474.6	protein_coding	-1	c.*5709G>A
chrA1	66455804	C	T	PASS	0/1	0/1	T	intergenic_region	MODIFIER	GPC6-DCT	GPC6-DCT	intergenic_region	GPC6-DCT		-1	n.66455804C>T
chrA1	66455829	T	C	PASS	0/1	0/1	C	downstream_gene_variant	MODIFIER	DCT	DCT	transcript	XM_003980474.6	protein_coding	-1	c.*5684A>G
chrA1	66455829	T	C	PASS	0/1	0/1	C	intergenic_region	MODIFIER	GPC6-DCT	GPC6-DCT	intergenic_region	GPC6-DCT		-1	n.66455829T>C
chrA1	66455839	A	G	PASS	0/1	0/1	G	downstream_gene_variant	MODIFIER	DCT	DCT	transcript	XM_003980474.6	protein_coding	-1	c.*5674T>C
chrA1	66455839	A	G	PASS	0/1	0/1	G	intergenic_region	MODIFIER	GPC6-DCT	GPC6-DCT	intergenic_region	GPC6-DCT		-1	n.66455839A>G
chrA1	66455916	G	A	PASS	0/1	0/1	A	downstream_gene_variant	MODIFIER	DCT	DCT	transcript	XM_003980474.6	protein_coding	-1	c.*5597C>T
chrA1	66455916	G	A	PASS	0/1	0/1	A	intergenic_region	MODIFIER	GPC6-DCT	GPC6-DCT	intergenic_region	GPC6-DCT		-1	n.66455916G>A
chrA1	66457117	C	A	PASS	0/1	0/1	A	downstream_gene_variant	MODIFIER	DCT	DCT	transcript	XM_003980474.6	protein_coding	-1	c.*4396G>T
chrA1	66457117	C	A	PASS	0/1	0/1	A	intergenic_region	MODIFIER	GPC6-DCT	GPC6-DCT	intergenic_region	GPC6-DCT		-1	n.66457117C>A
chrA1	66457636	C	T	PASS	0/1	0/1	T	downstream_gene_variant	MODIFIER	DCT	DCT	transcript	XM_003980474.6	protein_coding	-1	c.*3877G>A
chrA1	66457636	C	T	PASS	0/1	0/1	T	intergenic_region	MODIFIER	GPC6-DCT	GPC6-DCT	intergenic_region	GPC6-DCT		-1	n.66457636C>T
chrA1	66458252	A	G	PASS	0/1	0/1	G	downstream_gene_variant	MODIFIER	DCT	DCT	transcript	XM_003980474.6	protein_coding	-1	c.*3261T>C
chrA1	66458252	A	G	PASS	0/1	0/1	G	intergenic_region	MODIFIER	GPC6-DCT	GPC6-DCT	intergenic_region	GPC6-DCT		-1	n.66458252A>G
chrA1	66458291	C	T	PASS	0/1	0/1	T	downstream_gene_variant	MODIFIER	DCT	DCT	transcript	XM_003980474.6	protein_coding	-1	c.*3222G>A
chrA1	66458291	C	T	PASS	0/1	0/1	T	intergenic_region	MODIFIER	GPC6-DCT	GPC6-DCT	intergenic_region	GPC6-DCT		-1	n.66458291C>T
chrA1	66458700	A	G	PASS	0/1	0/1	G	downstream_gene_variant	MODIFIER	DCT	DCT	transcript	XM_003980474.6	protein_coding	-1	c.*2813T>C
chrA1	66458700	A	G	PASS	0/1	0/1	G	intergenic_region	MODIFIER	GPC6-DCT	GPC6-DCT	intergenic_region	GPC6-DCT		-1	n.66458700A>G
chrA1	66458903	GT	G	PASS	0/1	0/1	G	downstream_gene_variant	MODIFIER	DCT	DCT	transcript	XM_003980474.6	protein_coding	-1	c.*2609delA
chrA1	66458903	GT	G	PASS	0/1	0/1	G	intergenic_region	MODIFIER	GPC6-DCT	GPC6-DCT	intergenic_region	GPC6-DCT		-1	n.66458904delT
chrA1	66459952	T	C	PASS	0/1	0/1	C	3_prime_UTR_variant	MODIFIER	DCT	DCT	transcript	XM_003980474.6	protein_coding	8	c.*1561A>G
chrA1	66461712	T	C	PASS	0/1	0/1	C	intron_variant	MODIFIER	DCT	DCT	transcript	XM_003980474.6	protein_coding	7	c.1478-27A>G
chrA1	66461818	G	A	PASS	0/1	0/1	A	intron_variant	MODIFIER	DCT	DCT	transcript	XM_003980474.6	protein_coding	7	c.1478-133C>T
chrA1	66462173	T	C	PASS	0/1	0/1	C	intron_variant	MODIFIER	DCT	DCT	transcript	XM_003980474.6	protein_coding	7	c.1478-488A>G
chrA1	66462293	T	A	PASS	0/1	0/1	A	intron_variant	MODIFIER	DCT	DCT	transcript	XM_003980474.6	protein_coding	7	c.1478-608A>T
chrA1	66465895	G	A	PASS	0/1	0/1	A	intron_variant	MODIFIER	DCT	DCT	transcript	XM_003980474.6	protein_coding	6	c.1276-568C>T
chrA1	66467567	T	C	PASS	0/1	0/1	C	intron_variant	MODIFIER	DCT	DCT	transcript	XM_003980474.6	protein_coding	6	c.1276-2240A>G
chrA1	66467839	G	A	PASS	0/1	0/1	A	intron_variant	MODIFIER	DCT	DCT	transcript	XM_003980474.6	protein_coding	6	c.1276-2512C>T
chrA1	66467969	A	ACTGT	PASS	0/1	0/1	ACTGT	intron_variant	MODIFIER	DCT	DCT	transcript	XM_003980474.6	protein_coding	6	c.1276-2643_1276-2642insACAG
chrA1	66468486	C	G	PASS	0/1	0/1	G	intron_variant	MODIFIER	DCT	DCT	transcript	XM_003980474.6	protein_coding	6	c.1276-3159G>C
chrA1	66468555	G	A	PASS	0/1	0/1	A	intron_variant	MODIFIER	DCT	DCT	transcript	XM_003980474.6	protein_coding	6	c.1276-3228C>T
chrA1	66468817	TA	T	PASS	0/1	0/1	T	intron_variant	MODIFIER	DCT	DCT	transcript	XM_003980474.6	protein_coding	6	c.1276-3491delT
chrA1	66468838	A	AATTC	PASS	0/1	0/1	AATTC	intron_variant	MODIFIER	DCT	DCT	transcript	XM_003980474.6	protein_coding	6	c.1276-3512_1276-3511insGAAT
chrA1	66468933	C	T	PASS	0/1	0/1	T	intron_variant	MODIFIER	DCT	DCT	transcript	XM_003980474.6	protein_coding	6	c.1276-3606G>A
chrA1	66468948	G	A	PASS	0/1	0/1	A	intron_variant	MODIFIER	DCT	DCT	transcript	XM_003980474.6	protein_coding	6	c.1276-3621C>T
chrA1	66469429	T	C	PASS	0/1	0/1	C	intron_variant	MODIFIER	DCT	DCT	transcript	XM_003980474.6	protein_coding	6	c.1276-4102A>G
chrA1	66469606	A	G	PASS	0/1	0/1	G	intron_variant	MODIFIER	DCT	DCT	transcript	XM_003980474.6	protein_coding	6	c.1276-4279T>C
chrA1	66469672	C	T	PASS	0/1	0/1	T	intron_variant	MODIFIER	DCT	DCT	transcript	XM_003980474.6	protein_coding	6	c.1276-4345G>A
chrA1	66470421	C	T	PASS	0/1	0/1	T	intron_variant	MODIFIER	DCT	DCT	transcript	XM_003980474.6	protein_coding	6	c.1276-5094G>A
chrA1	66470836	T	C	PASS	0/1	0/1	C	intron_variant	MODIFIER	DCT	DCT	transcript	XM_003980474.6	protein_coding	6	c.1276-5509A>G
chrA1	66470897	C	A	PASS	0/1	0/1	A	intron_variant	MODIFIER	DCT	DCT	transcript	XM_003980474.6	protein_coding	6	c.1276-5570G>T
chrA1	66471341	A	G	PASS	0/1	0/1	G	intron_variant	MODIFIER	DCT	DCT	transcript	XM_003980474.6	protein_coding	6	c.1276-6014T>C
chrA1	66471516	T	C	PASS	0/1	0/1	C	intron_variant	MODIFIER	DCT	DCT	transcript	XM_003980474.6	protein_coding	6	c.1276-6189A>G
chrA1	66471564	A	C	PASS	0/1	0/1	C	intron_variant	MODIFIER	DCT	DCT	transcript	XM_003980474.6	protein_coding	6	c.1276-6237T>G
chrA1	66471607	T	A	PASS	0/1	0/1	A	intron_variant	MODIFIER	DCT	DCT	transcript	XM_003980474.6	protein_coding	6	c.1276-6280A>T
chrA1	66471700	A	G	PASS	0/1	0/1	G	intron_variant	MODIFIER	DCT	DCT	transcript	XM_003980474.6	protein_coding	6	c.1276-6373T>C
chrA1	66471824	T	C	PASS	0/1	0/1	C	intron_variant	MODIFIER	DCT	DCT	transcript	XM_003980474.6	protein_coding	6	c.1275+6251A>G
chrA1	66472682	GAA	G	PASS	0/1	0/1	G	intron_variant	MODIFIER	DCT	DCT	transcript	XM_003980474.6	protein_coding	6	c.1275+5391_1275+5392delTT
chrA1	66473282	TAAA	T	PASS	0/1	0/1	T	intron_variant	MODIFIER	DCT	DCT	transcript	XM_003980474.6	protein_coding	6	c.1275+4790_1275+4792delTTT
chrA1	66473297	T	A	PASS	0/1	0/1	A	intron_variant	MODIFIER	DCT	DCT	transcript	XM_003980474.6	protein_coding	6	c.1275+4778A>T
chrA1	66474400	T	A	PASS	0/1	0/1	A	intron_variant	MODIFIER	DCT	DCT	transcript	XM_003980474.6	protein_coding	6	c.1275+3675A>T
chrA1	66474560	T	C	PASS	0/1	0/1	C	intron_variant	MODIFIER	DCT	DCT	transcript	XM_003980474.6	protein_coding	6	c.1275+3515A>G
chrA1	66474948	T	C	PASS	0/1	0/1	C	intron_variant	MODIFIER	DCT	DCT	transcript	XM_003980474.6	protein_coding	6	c.1275+3127A>G
chrA1	66474973	G	A	PASS	0/1	0/1	A	intron_variant	MODIFIER	DCT	DCT	transcript	XM_003980474.6	protein_coding	6	c.1275+3102C>T
chrA1	66475133	T	C	PASS	0/1	0/1	C	intron_variant	MODIFIER	DCT	DCT	transcript	XM_003980474.6	protein_coding	6	c.1275+2942A>G
chrA1	66475315	G	A	PASS	0/1	0/1	A	intron_variant	MODIFIER	DCT	DCT	transcript	XM_003980474.6	protein_coding	6	c.1275+2760C>T
chrA1	66475403	C	T	PASS	0/1	0/1	T	intron_variant	MODIFIER	DCT	DCT	transcript	XM_003980474.6	protein_coding	6	c.1275+2672G>A
chrA1	66475430	CTTAT	C	PASS	0/1	0/1	C	intron_variant	MODIFIER	DCT	DCT	transcript	XM_003980474.6	protein_coding	6	c.1275+2641_1275+2644delATAA
chrA1	66475449	T	G	PASS	0/1	0/1	G	intron_variant	MODIFIER	DCT	DCT	transcript	XM_003980474.6	protein_coding	6	c.1275+2626A>C
chrA1	66475683	G	A	PASS	0/1	0/1	A	intron_variant	MODIFIER	DCT	DCT	transcript	XM_003980474.6	protein_coding	6	c.1275+2392C>T
chrA1	66475804	G	GC	PASS	0/1	0/1	GC	intron_variant	MODIFIER	DCT	DCT	transcript	XM_003980474.6	protein_coding	6	c.1275+2270_1275+2271insG
chrA1	66477388	T	C	PASS	0/1	0/1	C	intron_variant	MODIFIER	DCT	DCT	transcript	XM_003980474.6	protein_coding	6	c.1275+687A>G
chrA1	66477521	TA	T	PASS	0/1	1/1	T	intron_variant	MODIFIER	DCT	DCT	transcript	XM_003980474.6	protein_coding	6	c.1275+553delT
chrA1	66477542	T	A	PASS	0/1	0/1	A	intron_variant	MODIFIER	DCT	DCT	transcript	XM_003980474.6	protein_coding	6	c.1275+533A>T
chrA1	66478988	G	A	PASS	0/1	0/1	A	intron_variant	MODIFIER	DCT	DCT	transcript	XM_003980474.6	protein_coding	5	c.1140-778C>T
chrA1	66485834	A	G	PASS	0/1	0/1	G	intron_variant	MODIFIER	DCT	DCT	transcript	XM_003980474.6	protein_coding	1	c.392-999T>C
chrA1	66486121	A	G	PASS	0/1	0/1	G	intron_variant	MODIFIER	DCT	DCT	transcript	XM_003980474.6	protein_coding	1	c.392-1286T>C
chrA1	66486193	C	T	PASS	0/1	0/1	T	intron_variant	MODIFIER	DCT	DCT	transcript	XM_003980474.6	protein_coding	1	c.392-1358G>A
chrA1	66486194	A	G	PASS	0/1	0/1	G	intron_variant	MODIFIER	DCT	DCT	transcript	XM_003980474.6	protein_coding	1	c.392-1359T>C
chrA1	66486488	CCCGCAGCA	C	PASS	0/1	0/1	C	intron_variant	MODIFIER	DCT	DCT	transcript	XM_003980474.6	protein_coding	1	c.392-1661_392-1654delTGCTGCGG
chrA1	66486617	G	A	PASS	0/1	0/1	A	intron_variant	MODIFIER	DCT	DCT	transcript	XM_003980474.6	protein_coding	1	c.392-1782C>T
chrA1	66487038	T	C	PASS	0/1	0/1	C	intron_variant	MODIFIER	DCT	DCT	transcript	XM_003980474.6	protein_coding	1	c.392-2203A>G
chrA1	66487136	ATT	A	PASS	0/1	0/1	A	intron_variant	MODIFIER	DCT	DCT	transcript	XM_003980474.6	protein_coding	1	c.392-2303_392-2302delAA
chrA1	66487142	A	AAAAC	PASS	0/1	0/1	AAAAC	intron_variant	MODIFIER	DCT	DCT	transcript	XM_003980474.6	protein_coding	1	c.392-2308_392-2307insGTTT
chrA1	66487324	A	T	PASS	0/1	0/1	T	intron_variant	MODIFIER	DCT	DCT	transcript	XM_003980474.6	protein_coding	1	c.392-2489T>A
chrA1	66487430	AT	A	PASS	0/1	0/1	A	intron_variant	MODIFIER	DCT	DCT	transcript	XM_003980474.6	protein_coding	1	c.392-2596delA
chrA1	66487600	A	G	PASS	0/1	0/1	G	intron_variant	MODIFIER	DCT	DCT	transcript	XM_003980474.6	protein_coding	1	c.392-2765T>C
chrA1	66488259	G	A	PASS	0/1	0/1	A	intron_variant	MODIFIER	DCT	DCT	transcript	XM_003980474.6	protein_coding	1	c.392-3424C>T
chrA1	66488888	A	G	PASS	0/1	0/1	G	intron_variant	MODIFIER	DCT	DCT	transcript	XM_003980474.6	protein_coding	1	c.392-4053T>C
chrA1	66489000	G	A	PASS	0/1	0/1	A	intron_variant	MODIFIER	DCT	DCT	transcript	XM_003980474.6	protein_coding	1	c.392-4165C>T
chrA1	66489105	G	A	PASS	1/1	0/1	A	intron_variant	MODIFIER	DCT	DCT	transcript	XM_003980474.6	protein_coding	1	c.392-4270C>T
chrA1	66490826	A	G	PASS	0/1	0/1	G	intron_variant	MODIFIER	DCT	DCT	transcript	XM_003980474.6	protein_coding	1	c.391+2773T>C
chrA1	66490919	T	C	PASS	0/1	0/1	C	intron_variant	MODIFIER	DCT	DCT	transcript	XM_003980474.6	protein_coding	1	c.391+2680A>G
chrA1	66491131	C	CA	PASS	0/1	0/1	CA	intron_variant	MODIFIER	DCT	DCT	transcript	XM_003980474.6	protein_coding	1	c.391+2467_391+2468insT
chrA1	66491291	T	C	PASS	0/1	0/1	C	intron_variant	MODIFIER	DCT	DCT	transcript	XM_003980474.6	protein_coding	1	c.391+2308A>G
chrA1	66491476	A	G	PASS	0/1	0/1	G	intron_variant	MODIFIER	DCT	DCT	transcript	XM_003980474.6	protein_coding	1	c.391+2123T>C
chrA1	66492342	A	G	PASS	0/1	0/1	G	intron_variant	MODIFIER	DCT	DCT	transcript	XM_003980474.6	protein_coding	1	c.391+1257T>C
chrA1	66498698	A	AC	PASS	1/1	0/1	AC	intergenic_region	MODIFIER	DCT-TRNAF-GAA	DCT-TRNAF-GAA	intergenic_region	DCT-TRNAF-GAA		-1	n.66498698_66498699insC
chrA1	66498698	A	AC	PASS	1/1	0/1	AC	upstream_gene_variant	MODIFIER	DCT	DCT	transcript	XM_003980474.6	protein_coding	-1	c.-4710_-4709insG
chrA1	66500486	G	A	PASS	0/1	0/1	A	intergenic_region	MODIFIER	DCT-TRNAF-GAA	DCT-TRNAF-GAA	intergenic_region	DCT-TRNAF-GAA		-1	n.66500486G>A
chrA1	66502841	A	T	PASS	0/1	0/1	T	intergenic_region	MODIFIER	DCT-TRNAF-GAA	DCT-TRNAF-GAA	intergenic_region	DCT-TRNAF-GAA		-1	n.66502841A>T
chrA1	66503230	T	C	PASS	0/1	0/1	C	intergenic_region	MODIFIER	DCT-TRNAF-GAA	DCT-TRNAF-GAA	intergenic_region	DCT-TRNAF-GAA		-1	n.66503230T>C
chrA1	66503438	AT	A	PASS	0/1	0/1	A	intergenic_region	MODIFIER	DCT-TRNAF-GAA	DCT-TRNAF-GAA	intergenic_region	DCT-TRNAF-GAA		-1	n.66503439delT
chrA1	66503571	A	G	PASS	0/1	0/1	G	intergenic_region	MODIFIER	DCT-TRNAF-GAA	DCT-TRNAF-GAA	intergenic_region	DCT-TRNAF-GAA		-1	n.66503571A>G
chrA1	66503815	C	T	PASS	0/1	0/1	T	intergenic_region	MODIFIER	DCT-TRNAF-GAA	DCT-TRNAF-GAA	intergenic_region	DCT-TRNAF-GAA		-1	n.66503815C>T
chrA1	66504304	CA	C	PASS	0/1	0/1	C	intergenic_region	MODIFIER	DCT-TRNAF-GAA	DCT-TRNAF-GAA	intergenic_region	DCT-TRNAF-GAA		-1	n.66504305delA
chrA1	66504320	A	G	PASS	0/1	0/1	G	intergenic_region	MODIFIER	DCT-TRNAF-GAA	DCT-TRNAF-GAA	intergenic_region	DCT-TRNAF-GAA		-1	n.66504320A>G
chrA1	66504325	T	G	PASS	0/1	0/1	G	intergenic_region	MODIFIER	DCT-TRNAF-GAA	DCT-TRNAF-GAA	intergenic_region	DCT-TRNAF-GAA		-1	n.66504325T>G
chrA1	66505711	T	C	PASS	0/1	0/1	C	intergenic_region	MODIFIER	DCT-TRNAF-GAA	DCT-TRNAF-GAA	intergenic_region	DCT-TRNAF-GAA		-1	n.66505711T>C
chrA1	66505716	G	C	PASS	0/1	0/1	C	intergenic_region	MODIFIER	DCT-TRNAF-GAA	DCT-TRNAF-GAA	intergenic_region	DCT-TRNAF-GAA		-1	n.66505716G>C
chrA1	66505792	A	G	PASS	0/1	0/1	G	intergenic_region	MODIFIER	DCT-TRNAF-GAA	DCT-TRNAF-GAA	intergenic_region	DCT-TRNAF-GAA		-1	n.66505792A>G
chrA1	66505911	G	A	PASS	0/1	0/1	A	intergenic_region	MODIFIER	DCT-TRNAF-GAA	DCT-TRNAF-GAA	intergenic_region	DCT-TRNAF-GAA		-1	n.66505911G>A
chrA1	66506614	T	C	PASS	0/1	0/1	C	intergenic_region	MODIFIER	DCT-TRNAF-GAA	DCT-TRNAF-GAA	intergenic_region	DCT-TRNAF-GAA		-1	n.66506614T>C
chrA1	66506635	G	GGAACCAA	PASS	0/1	0/1	GGAACCAA	intergenic_region	MODIFIER	DCT-TRNAF-GAA	DCT-TRNAF-GAA	intergenic_region	DCT-TRNAF-GAA		-1	n.66506635_66506636insGAACCAA
chrA1	66506866	A	G	PASS	0/1	0/1	G	intergenic_region	MODIFIER	DCT-TRNAF-GAA	DCT-TRNAF-GAA	intergenic_region	DCT-TRNAF-GAA		-1	n.66506866A>G
chrA1	66506875	G	A	PASS	0/1	0/1	A	intergenic_region	MODIFIER	DCT-TRNAF-GAA	DCT-TRNAF-GAA	intergenic_region	DCT-TRNAF-GAA		-1	n.66506875G>A
chrA1	66506876	C	T	PASS	0/1	0/1	T	intergenic_region	MODIFIER	DCT-TRNAF-GAA	DCT-TRNAF-GAA	intergenic_region	DCT-TRNAF-GAA		-1	n.66506876C>T
chrA1	66506997	C	CTT	PASS	0/1	0/1	CTT	intergenic_region	MODIFIER	DCT-TRNAF-GAA	DCT-TRNAF-GAA	intergenic_region	DCT-TRNAF-GAA		-1	n.66506997_66506998insTT
chrA1	66507001	T	C	PASS	0/1	0/1	C	intergenic_region	MODIFIER	DCT-TRNAF-GAA	DCT-TRNAF-GAA	intergenic_region	DCT-TRNAF-GAA		-1	n.66507001T>C
chrA1	66507044	A	G	PASS	0/1	0/1	G	intergenic_region	MODIFIER	DCT-TRNAF-GAA	DCT-TRNAF-GAA	intergenic_region	DCT-TRNAF-GAA		-1	n.66507044A>G
chrA1	66507292	CA	C	PASS	0/1	0/1	C	intergenic_region	MODIFIER	DCT-TRNAF-GAA	DCT-TRNAF-GAA	intergenic_region	DCT-TRNAF-GAA		-1	n.66507293delA
chrA1	66507419	T	C	PASS	0/1	0/1	C	intergenic_region	MODIFIER	DCT-TRNAF-GAA	DCT-TRNAF-GAA	intergenic_region	DCT-TRNAF-GAA		-1	n.66507419T>C
chrA1	66507510	A	G	PASS	0/1	0/1	G	intergenic_region	MODIFIER	DCT-TRNAF-GAA	DCT-TRNAF-GAA	intergenic_region	DCT-TRNAF-GAA		-1	n.66507510A>G
chrA1	66507542	C	CCTCA	PASS	0/1	0/1	CCTCA	intergenic_region	MODIFIER	DCT-TRNAF-GAA	DCT-TRNAF-GAA	intergenic_region	DCT-TRNAF-GAA		-1	n.66507542_66507543insCTCA
chrA1	66507616	C	T	PASS	0/1	0/1	T	intergenic_region	MODIFIER	DCT-TRNAF-GAA	DCT-TRNAF-GAA	intergenic_region	DCT-TRNAF-GAA		-1	n.66507616C>T
chrA1	66507939	C	G	PASS	0/1	0/1	G	intergenic_region	MODIFIER	DCT-TRNAF-GAA	DCT-TRNAF-GAA	intergenic_region	DCT-TRNAF-GAA		-1	n.66507939C>G
chrA1	66507985	TTGTC	T	PASS	0/1	0/1	T	intergenic_region	MODIFIER	DCT-TRNAF-GAA	DCT-TRNAF-GAA	intergenic_region	DCT-TRNAF-GAA		-1	n.66507986_66507989delTGTC
chrA1	66508053	C	T	PASS	0/1	0/1	T	intergenic_region	MODIFIER	DCT-TRNAF-GAA	DCT-TRNAF-GAA	intergenic_region	DCT-TRNAF-GAA		-1	n.66508053C>T
chrA1	66508078	C	T	PASS	0/1	0/1	T	intergenic_region	MODIFIER	DCT-TRNAF-GAA	DCT-TRNAF-GAA	intergenic_region	DCT-TRNAF-GAA		-1	n.66508078C>T
chrA1	66508133	T	C	PASS	0/1	0/1	C	intergenic_region	MODIFIER	DCT-TRNAF-GAA	DCT-TRNAF-GAA	intergenic_region	DCT-TRNAF-GAA		-1	n.66508133T>C
chrA1	66508274	T	G	PASS	0/1	0/1	G	intergenic_region	MODIFIER	DCT-TRNAF-GAA	DCT-TRNAF-GAA	intergenic_region	DCT-TRNAF-GAA		-1	n.66508274T>G
chrA1	66508327	T	C	PASS	0/1	0/1	C	intergenic_region	MODIFIER	DCT-TRNAF-GAA	DCT-TRNAF-GAA	intergenic_region	DCT-TRNAF-GAA		-1	n.66508327T>C
chrA1	66508346	C	T	PASS	0/1	0/1	T	intergenic_region	MODIFIER	DCT-TRNAF-GAA	DCT-TRNAF-GAA	intergenic_region	DCT-TRNAF-GAA		-1	n.66508346C>T
chrA1	66508841	G	A	PASS	0/1	0/1	A	intergenic_region	MODIFIER	DCT-TRNAF-GAA	DCT-TRNAF-GAA	intergenic_region	DCT-TRNAF-GAA		-1	n.66508841G>A
chrA1	66509109	AGGAACTCCG	A	PASS	0/1	0/1	A	intergenic_region	MODIFIER	DCT-TRNAF-GAA	DCT-TRNAF-GAA	intergenic_region	DCT-TRNAF-GAA		-1	n.66509110_66509118delGGAACTCCG
chrA1	66509207	C	A	PASS	0/1	0/1	A	intergenic_region	MODIFIER	DCT-TRNAF-GAA	DCT-TRNAF-GAA	intergenic_region	DCT-TRNAF-GAA		-1	n.66509207C>A
chrA1	66509375	A	G	PASS	0/1	0/1	G	intergenic_region	MODIFIER	DCT-TRNAF-GAA	DCT-TRNAF-GAA	intergenic_region	DCT-TRNAF-GAA		-1	n.66509375A>G
chrA1	66509391	C	T	PASS	0/1	0/1	T	intergenic_region	MODIFIER	DCT-TRNAF-GAA	DCT-TRNAF-GAA	intergenic_region	DCT-TRNAF-GAA		-1	n.66509391C>T
chrA1	66509453	A	G	PASS	0/1	0/1	G	intergenic_region	MODIFIER	DCT-TRNAF-GAA	DCT-TRNAF-GAA	intergenic_region	DCT-TRNAF-GAA		-1	n.66509453A>G
chrA1	66509548	G	T	PASS	0/1	0/1	T	intergenic_region	MODIFIER	DCT-TRNAF-GAA	DCT-TRNAF-GAA	intergenic_region	DCT-TRNAF-GAA		-1	n.66509548G>T
chrA1	66509557	T	G	PASS	0/1	0/1	G	intergenic_region	MODIFIER	DCT-TRNAF-GAA	DCT-TRNAF-GAA	intergenic_region	DCT-TRNAF-GAA		-1	n.66509557T>G
chrA1	66509669	A	G	PASS	0/1	0/1	G	intergenic_region	MODIFIER	DCT-TRNAF-GAA	DCT-TRNAF-GAA	intergenic_region	DCT-TRNAF-GAA		-1	n.66509669A>G
chrA1	66509752	T	C	PASS	0/1	0/1	C	intergenic_region	MODIFIER	DCT-TRNAF-GAA	DCT-TRNAF-GAA	intergenic_region	DCT-TRNAF-GAA		-1	n.66509752T>C
chrA1	66511288	A	G	PASS	0/1	0/1	G	intergenic_region	MODIFIER	DCT-TRNAF-GAA	DCT-TRNAF-GAA	intergenic_region	DCT-TRNAF-GAA		-1	n.66511288A>G
chrA1	66512069	TGATA	T	PASS	0/1	0/1	T	intergenic_region	MODIFIER	DCT-TRNAF-GAA	DCT-TRNAF-GAA	intergenic_region	DCT-TRNAF-GAA		-1	n.66512070_66512073delGATA
chrA1	66512237	C	T	PASS	0/1	0/1	T	intergenic_region	MODIFIER	DCT-TRNAF-GAA	DCT-TRNAF-GAA	intergenic_region	DCT-TRNAF-GAA		-1	n.66512237C>T
chrA1	66512801	A	G	PASS	0/1	0/1	G	intergenic_region	MODIFIER	DCT-TRNAF-GAA	DCT-TRNAF-GAA	intergenic_region	DCT-TRNAF-GAA		-1	n.66512801A>G
chrA1	66513496	T	C	PASS	0/1	0/1	C	intergenic_region	MODIFIER	DCT-TRNAF-GAA	DCT-TRNAF-GAA	intergenic_region	DCT-TRNAF-GAA		-1	n.66513496T>C
chrA1	66513674	T	C	PASS	0/1	0/1	C	intergenic_region	MODIFIER	DCT-TRNAF-GAA	DCT-TRNAF-GAA	intergenic_region	DCT-TRNAF-GAA		-1	n.66513674T>C
chrA1	66514911	T	C	PASS	0/1	0/1	C	intergenic_region	MODIFIER	DCT-TRNAF-GAA	DCT-TRNAF-GAA	intergenic_region	DCT-TRNAF-GAA		-1	n.66514911T>C
chrA1	66516513	T	C	PASS	0/1	0/1	C	intergenic_region	MODIFIER	DCT-TRNAF-GAA	DCT-TRNAF-GAA	intergenic_region	DCT-TRNAF-GAA		-1	n.66516513T>C
chrA1	66516816	A	G	PASS	0/1	0/1	G	intergenic_region	MODIFIER	DCT-TRNAF-GAA	DCT-TRNAF-GAA	intergenic_region	DCT-TRNAF-GAA		-1	n.66516816A>G
chrA1	66516962	T	C	PASS	0/1	0/1	C	intergenic_region	MODIFIER	DCT-TRNAF-GAA	DCT-TRNAF-GAA	intergenic_region	DCT-TRNAF-GAA		-1	n.66516962T>C
chrA1	66516976	T	C	PASS	0/1	0/1	C	intergenic_region	MODIFIER	DCT-TRNAF-GAA	DCT-TRNAF-GAA	intergenic_region	DCT-TRNAF-GAA		-1	n.66516976T>C
chrA1	66518174	A	G	PASS	0/1	0/1	G	intergenic_region	MODIFIER	DCT-TRNAF-GAA	DCT-TRNAF-GAA	intergenic_region	DCT-TRNAF-GAA		-1	n.66518174A>G
chrA1	66518289	A	G	PASS	0/1	0/1	G	intergenic_region	MODIFIER	DCT-TRNAF-GAA	DCT-TRNAF-GAA	intergenic_region	DCT-TRNAF-GAA		-1	n.66518289A>G
chrA1	66518378	C	T	PASS	0/1	0/1	T	intergenic_region	MODIFIER	DCT-TRNAF-GAA	DCT-TRNAF-GAA	intergenic_region	DCT-TRNAF-GAA		-1	n.66518378C>T
chrA1	66518451	A	G	PASS	0/1	0/1	G	intergenic_region	MODIFIER	DCT-TRNAF-GAA	DCT-TRNAF-GAA	intergenic_region	DCT-TRNAF-GAA		-1	n.66518451A>G
chrA1	66518768	A	G	SnpCluster	0/1	0/1	G	intergenic_region	MODIFIER	DCT-TRNAF-GAA	DCT-TRNAF-GAA	intergenic_region	DCT-TRNAF-GAA		-1	n.66518768A>G
chrA1	66518772	G	A	SnpCluster	0/1	0/1	A	intergenic_region	MODIFIER	DCT-TRNAF-GAA	DCT-TRNAF-GAA	intergenic_region	DCT-TRNAF-GAA		-1	n.66518772G>A
chrA1	66518835	G	T	PASS	0/1	0/1	T	intergenic_region	MODIFIER	DCT-TRNAF-GAA	DCT-TRNAF-GAA	intergenic_region	DCT-TRNAF-GAA		-1	n.66518835G>T
chrA1	66519001	A	G	PASS	0/1	0/1	G	intergenic_region	MODIFIER	DCT-TRNAF-GAA	DCT-TRNAF-GAA	intergenic_region	DCT-TRNAF-GAA		-1	n.66519001A>G
chrA1	66519198	T	C	PASS	0/1	0/1	C	intergenic_region	MODIFIER	DCT-TRNAF-GAA	DCT-TRNAF-GAA	intergenic_region	DCT-TRNAF-GAA		-1	n.66519198T>C
chrA1	66519222	G	T	PASS	0/1	0/1	T	intergenic_region	MODIFIER	DCT-TRNAF-GAA	DCT-TRNAF-GAA	intergenic_region	DCT-TRNAF-GAA		-1	n.66519222G>T
chrA1	66519226	A	G	PASS	0/1	0/1	G	intergenic_region	MODIFIER	DCT-TRNAF-GAA	DCT-TRNAF-GAA	intergenic_region	DCT-TRNAF-GAA		-1	n.66519226A>G
chrA1	66519323	A	G	PASS	0/1	0/1	G	intergenic_region	MODIFIER	DCT-TRNAF-GAA	DCT-TRNAF-GAA	intergenic_region	DCT-TRNAF-GAA		-1	n.66519323A>G
chrA1	66519361	T	C	PASS	0/1	0/1	C	intergenic_region	MODIFIER	DCT-TRNAF-GAA	DCT-TRNAF-GAA	intergenic_region	DCT-TRNAF-GAA		-1	n.66519361T>C
chrA1	66519378	C	T	PASS	0/1	0/1	T	intergenic_region	MODIFIER	DCT-TRNAF-GAA	DCT-TRNAF-GAA	intergenic_region	DCT-TRNAF-GAA		-1	n.66519378C>T
chrA1	66519395	T	C	PASS	0/1	0/1	C	intergenic_region	MODIFIER	DCT-TRNAF-GAA	DCT-TRNAF-GAA	intergenic_region	DCT-TRNAF-GAA		-1	n.66519395T>C
chrA1	66519674	A	G	PASS	0/1	0/1	G	intergenic_region	MODIFIER	DCT-TRNAF-GAA	DCT-TRNAF-GAA	intergenic_region	DCT-TRNAF-GAA		-1	n.66519674A>G
chrA1	66519726	A	G	PASS	0/1	0/1	G	intergenic_region	MODIFIER	DCT-TRNAF-GAA	DCT-TRNAF-GAA	intergenic_region	DCT-TRNAF-GAA		-1	n.66519726A>G
chrA1	66519742	G	A	PASS	0/1	0/1	A	intergenic_region	MODIFIER	DCT-TRNAF-GAA	DCT-TRNAF-GAA	intergenic_region	DCT-TRNAF-GAA		-1	n.66519742G>A
chrA1	66519746	T	A	PASS	0/1	0/1	A	intergenic_region	MODIFIER	DCT-TRNAF-GAA	DCT-TRNAF-GAA	intergenic_region	DCT-TRNAF-GAA		-1	n.66519746T>A
chrA1	66520112	G	A	PASS	0/1	0/1	A	intergenic_region	MODIFIER	DCT-TRNAF-GAA	DCT-TRNAF-GAA	intergenic_region	DCT-TRNAF-GAA		-1	n.66520112G>A
chrA1	66520286	C	CTTAT	PASS	0/1	0/1	CTTAT	intergenic_region	MODIFIER	DCT-TRNAF-GAA	DCT-TRNAF-GAA	intergenic_region	DCT-TRNAF-GAA		-1	n.66520286_66520287insTTAT
chrA1	66521031	T	C	PASS	0/1	0/1	C	intergenic_region	MODIFIER	DCT-TRNAF-GAA	DCT-TRNAF-GAA	intergenic_region	DCT-TRNAF-GAA		-1	n.66521031T>C
chrA1	66521262	T	C	PASS	0/1	0/1	C	intergenic_region	MODIFIER	DCT-TRNAF-GAA	DCT-TRNAF-GAA	intergenic_region	DCT-TRNAF-GAA		-1	n.66521262T>C
chrA1	66521498	A	C	PASS	0/1	0/1	C	intergenic_region	MODIFIER	DCT-TRNAF-GAA	DCT-TRNAF-GAA	intergenic_region	DCT-TRNAF-GAA		-1	n.66521498A>C
chrA1	66521946	C	CA	PASS	0/1	0/1	CA	intergenic_region	MODIFIER	DCT-TRNAF-GAA	DCT-TRNAF-GAA	intergenic_region	DCT-TRNAF-GAA		-1	n.66521946_66521947insA
chrA1	66521965	G	A	PASS	0/1	0/1	A	intergenic_region	MODIFIER	DCT-TRNAF-GAA	DCT-TRNAF-GAA	intergenic_region	DCT-TRNAF-GAA		-1	n.66521965G>A
chrA1	66521996	C	T	SnpCluster	0/1	0/1	T	intergenic_region	MODIFIER	DCT-TRNAF-GAA	DCT-TRNAF-GAA	intergenic_region	DCT-TRNAF-GAA		-1	n.66521996C>T
chrA1	66522123	T	C	PASS	0/1	0/1	C	intergenic_region	MODIFIER	DCT-TRNAF-GAA	DCT-TRNAF-GAA	intergenic_region	DCT-TRNAF-GAA		-1	n.66522123T>C
chrA1	66522566	G	C	PASS	0/1	0/1	C	intergenic_region	MODIFIER	DCT-TRNAF-GAA	DCT-TRNAF-GAA	intergenic_region	DCT-TRNAF-GAA		-1	n.66522566G>C
chrA1	66523060	G	A	PASS	0/1	0/1	A	intergenic_region	MODIFIER	DCT-TRNAF-GAA	DCT-TRNAF-GAA	intergenic_region	DCT-TRNAF-GAA		-1	n.66523060G>A
chrA1	66523062	A	G	PASS	0/1	0/1	G	intergenic_region	MODIFIER	DCT-TRNAF-GAA	DCT-TRNAF-GAA	intergenic_region	DCT-TRNAF-GAA		-1	n.66523062A>G
chrA1	66523287	C	T	PASS	0/1	0/1	T	intergenic_region	MODIFIER	DCT-TRNAF-GAA	DCT-TRNAF-GAA	intergenic_region	DCT-TRNAF-GAA		-1	n.66523287C>T
chrA1	66523313	T	TG	PASS	0/1	0/1	TG	intergenic_region	MODIFIER	DCT-TRNAF-GAA	DCT-TRNAF-GAA	intergenic_region	DCT-TRNAF-GAA		-1	n.66523313_66523314insG
chrA1	66523502	C	T	PASS	0/1	0/1	T	intergenic_region	MODIFIER	DCT-TRNAF-GAA	DCT-TRNAF-GAA	intergenic_region	DCT-TRNAF-GAA		-1	n.66523502C>T
chrA1	66523707	T	C	PASS	0/1	0/1	C	intergenic_region	MODIFIER	DCT-TRNAF-GAA	DCT-TRNAF-GAA	intergenic_region	DCT-TRNAF-GAA		-1	n.66523707T>C
chrA1	66524300	G	A	PASS	0/1	0/1	A	intergenic_region	MODIFIER	DCT-TRNAF-GAA	DCT-TRNAF-GAA	intergenic_region	DCT-TRNAF-GAA		-1	n.66524300G>A
chrA1	66525512	A	G	PASS	0/1	0/1	G	intergenic_region	MODIFIER	DCT-TRNAF-GAA	DCT-TRNAF-GAA	intergenic_region	DCT-TRNAF-GAA		-1	n.66525512A>G
chrA1	66525792	A	G	PASS	0/1	0/1	G	intergenic_region	MODIFIER	DCT-TRNAF-GAA	DCT-TRNAF-GAA	intergenic_region	DCT-TRNAF-GAA		-1	n.66525792A>G
chrA1	66525954	T	C	PASS	0/1	0/1	C	intergenic_region	MODIFIER	DCT-TRNAF-GAA	DCT-TRNAF-GAA	intergenic_region	DCT-TRNAF-GAA		-1	n.66525954T>C
chrA1	66525998	A	C	PASS	0/1	0/1	C	intergenic_region	MODIFIER	DCT-TRNAF-GAA	DCT-TRNAF-GAA	intergenic_region	DCT-TRNAF-GAA		-1	n.66525998A>C
chrA1	66526092	C	T	PASS	0/1	1/1	T	intergenic_region	MODIFIER	DCT-TRNAF-GAA	DCT-TRNAF-GAA	intergenic_region	DCT-TRNAF-GAA		-1	n.66526092C>T
chrA1	66526119	CTTT	C	PASS	0/1	0/1	C	intergenic_region	MODIFIER	DCT-TRNAF-GAA	DCT-TRNAF-GAA	intergenic_region	DCT-TRNAF-GAA		-1	n.66526120_66526122delTTT
chrA1	66526165	A	G	PASS	0/1	0/1	G	intergenic_region	MODIFIER	DCT-TRNAF-GAA	DCT-TRNAF-GAA	intergenic_region	DCT-TRNAF-GAA		-1	n.66526165A>G
chrA1	66526198	A	G	PASS	0/1	0/1	G	intergenic_region	MODIFIER	DCT-TRNAF-GAA	DCT-TRNAF-GAA	intergenic_region	DCT-TRNAF-GAA		-1	n.66526198A>G
chrA1	66526272	T	C	PASS	1/1	1/1	C	intergenic_region	MODIFIER	DCT-TRNAF-GAA	DCT-TRNAF-GAA	intergenic_region	DCT-TRNAF-GAA		-1	n.66526272T>C
chrA1	66526406	A	G	PASS	0/1	0/1	G	intergenic_region	MODIFIER	DCT-TRNAF-GAA	DCT-TRNAF-GAA	intergenic_region	DCT-TRNAF-GAA		-1	n.66526406A>G
chrA1	66526587	A	G	PASS	0/1	0/1	G	intergenic_region	MODIFIER	DCT-TRNAF-GAA	DCT-TRNAF-GAA	intergenic_region	DCT-TRNAF-GAA		-1	n.66526587A>G
chrA1	66527124	G	A	PASS	0/1	0/1	A	intergenic_region	MODIFIER	DCT-TRNAF-GAA	DCT-TRNAF-GAA	intergenic_region	DCT-TRNAF-GAA		-1	n.66527124G>A
chrA1	66527257	A	G	PASS	0/1	0/1	G	intergenic_region	MODIFIER	DCT-TRNAF-GAA	DCT-TRNAF-GAA	intergenic_region	DCT-TRNAF-GAA		-1	n.66527257A>G
chrA1	66527531	T	C	PASS	0/1	0/1	C	intergenic_region	MODIFIER	DCT-TRNAF-GAA	DCT-TRNAF-GAA	intergenic_region	DCT-TRNAF-GAA		-1	n.66527531T>C
chrA1	66527552	T	G	PASS	0/1	0/1	G	intergenic_region	MODIFIER	DCT-TRNAF-GAA	DCT-TRNAF-GAA	intergenic_region	DCT-TRNAF-GAA		-1	n.66527552T>G
chrA1	66527559	A	AT	PASS	0/1	0/1	AT	intergenic_region	MODIFIER	DCT-TRNAF-GAA	DCT-TRNAF-GAA	intergenic_region	DCT-TRNAF-GAA		-1	n.66527559_66527560insT
chrA1	66527691	A	G	PASS	0/1	0/1	G	intergenic_region	MODIFIER	DCT-TRNAF-GAA	DCT-TRNAF-GAA	intergenic_region	DCT-TRNAF-GAA		-1	n.66527691A>G
chrA1	66527723	T	C	PASS	0/1	0/1	C	intergenic_region	MODIFIER	DCT-TRNAF-GAA	DCT-TRNAF-GAA	intergenic_region	DCT-TRNAF-GAA		-1	n.66527723T>C
chrA1	66527736	C	T	PASS	0/1	0/1	T	intergenic_region	MODIFIER	DCT-TRNAF-GAA	DCT-TRNAF-GAA	intergenic_region	DCT-TRNAF-GAA		-1	n.66527736C>T
chrA1	66527804	T	TGA	PASS	0/1	0/1	TGA	intergenic_region	MODIFIER	DCT-TRNAF-GAA	DCT-TRNAF-GAA	intergenic_region	DCT-TRNAF-GAA		-1	n.66527804_66527805insGA
chrA1	66527851	G	T	PASS	0/1	0/1	T	intergenic_region	MODIFIER	DCT-TRNAF-GAA	DCT-TRNAF-GAA	intergenic_region	DCT-TRNAF-GAA		-1	n.66527851G>T
chrA1	66527905	G	A	PASS	0/1	0/1	A	intergenic_region	MODIFIER	DCT-TRNAF-GAA	DCT-TRNAF-GAA	intergenic_region	DCT-TRNAF-GAA		-1	n.66527905G>A
chrA1	66527921	T	C	PASS	0/1	0/1	C	intergenic_region	MODIFIER	DCT-TRNAF-GAA	DCT-TRNAF-GAA	intergenic_region	DCT-TRNAF-GAA		-1	n.66527921T>C
chrA1	66527958	T	C	PASS	0/1	0/1	C	intergenic_region	MODIFIER	DCT-TRNAF-GAA	DCT-TRNAF-GAA	intergenic_region	DCT-TRNAF-GAA		-1	n.66527958T>C
chrA1	66528221	G	A	PASS	0/1	0/1	A	intergenic_region	MODIFIER	DCT-TRNAF-GAA	DCT-TRNAF-GAA	intergenic_region	DCT-TRNAF-GAA		-1	n.66528221G>A
chrA1	66528308	C	A	PASS	0/1	0/1	A	intergenic_region	MODIFIER	DCT-TRNAF-GAA	DCT-TRNAF-GAA	intergenic_region	DCT-TRNAF-GAA		-1	n.66528308C>A
chrA1	66528385	C	T	PASS	0/1	0/1	T	intergenic_region	MODIFIER	DCT-TRNAF-GAA	DCT-TRNAF-GAA	intergenic_region	DCT-TRNAF-GAA		-1	n.66528385C>T
chrA1	66528642	C	T	PASS	0/1	0/1	T	intergenic_region	MODIFIER	DCT-TRNAF-GAA	DCT-TRNAF-GAA	intergenic_region	DCT-TRNAF-GAA		-1	n.66528642C>T
chrA1	66528674	C	T	PASS	0/1	0/1	T	intergenic_region	MODIFIER	DCT-TRNAF-GAA	DCT-TRNAF-GAA	intergenic_region	DCT-TRNAF-GAA		-1	n.66528674C>T
chrA1	66528703	G	A	PASS	0/1	0/1	A	intergenic_region	MODIFIER	DCT-TRNAF-GAA	DCT-TRNAF-GAA	intergenic_region	DCT-TRNAF-GAA		-1	n.66528703G>A
chrA1	66528764	A	G	PASS	0/1	0/1	G	intergenic_region	MODIFIER	DCT-TRNAF-GAA	DCT-TRNAF-GAA	intergenic_region	DCT-TRNAF-GAA		-1	n.66528764A>G
chrA1	66528774	T	C	PASS	0/1	0/1	C	intergenic_region	MODIFIER	DCT-TRNAF-GAA	DCT-TRNAF-GAA	intergenic_region	DCT-TRNAF-GAA		-1	n.66528774T>C
chrA1	66528923	C	T	PASS	0/1	0/1	T	intergenic_region	MODIFIER	DCT-TRNAF-GAA	DCT-TRNAF-GAA	intergenic_region	DCT-TRNAF-GAA		-1	n.66528923C>T
chrA1	66529135	A	G	PASS	0/1	0/1	G	intergenic_region	MODIFIER	DCT-TRNAF-GAA	DCT-TRNAF-GAA	intergenic_region	DCT-TRNAF-GAA		-1	n.66529135A>G
chrA1	66529145	C	T	PASS	0/1	0/1	T	intergenic_region	MODIFIER	DCT-TRNAF-GAA	DCT-TRNAF-GAA	intergenic_region	DCT-TRNAF-GAA		-1	n.66529145C>T
chrA1	66529154	C	T	PASS	0/1	0/1	T	intergenic_region	MODIFIER	DCT-TRNAF-GAA	DCT-TRNAF-GAA	intergenic_region	DCT-TRNAF-GAA		-1	n.66529154C>T
chrA1	66529302	C	T	PASS	0/1	0/1	T	intergenic_region	MODIFIER	DCT-TRNAF-GAA	DCT-TRNAF-GAA	intergenic_region	DCT-TRNAF-GAA		-1	n.66529302C>T
chrA1	66529583	G	A	PASS	0/1	0/1	A	intergenic_region	MODIFIER	DCT-TRNAF-GAA	DCT-TRNAF-GAA	intergenic_region	DCT-TRNAF-GAA		-1	n.66529583G>A
chrA1	66529729	A	G	PASS	0/1	0/1	G	intergenic_region	MODIFIER	DCT-TRNAF-GAA	DCT-TRNAF-GAA	intergenic_region	DCT-TRNAF-GAA		-1	n.66529729A>G
chrA1	66529773	C	T	PASS	0/1	0/1	T	intergenic_region	MODIFIER	DCT-TRNAF-GAA	DCT-TRNAF-GAA	intergenic_region	DCT-TRNAF-GAA		-1	n.66529773C>T
chrA1	66530163	G	A	PASS	0/1	0/1	A	intergenic_region	MODIFIER	DCT-TRNAF-GAA	DCT-TRNAF-GAA	intergenic_region	DCT-TRNAF-GAA		-1	n.66530163G>A
chrA1	66530172	C	T	PASS	0/1	0/1	T	intergenic_region	MODIFIER	DCT-TRNAF-GAA	DCT-TRNAF-GAA	intergenic_region	DCT-TRNAF-GAA		-1	n.66530172C>T
chrA1	66530180	A	G	PASS	0/1	0/1	G	intergenic_region	MODIFIER	DCT-TRNAF-GAA	DCT-TRNAF-GAA	intergenic_region	DCT-TRNAF-GAA		-1	n.66530180A>G
chrA1	66530562	T	A	PASS	0/1	0/1	A	intergenic_region	MODIFIER	DCT-TRNAF-GAA	DCT-TRNAF-GAA	intergenic_region	DCT-TRNAF-GAA		-1	n.66530562T>A
chrA1	66531913	A	G	PASS	0/1	0/1	G	intergenic_region	MODIFIER	DCT-TRNAF-GAA	DCT-TRNAF-GAA	intergenic_region	DCT-TRNAF-GAA		-1	n.66531913A>G
chrA1	66531965	A	C	PASS	0/1	0/1	C	intergenic_region	MODIFIER	DCT-TRNAF-GAA	DCT-TRNAF-GAA	intergenic_region	DCT-TRNAF-GAA		-1	n.66531965A>C
chrA1	66531987	G	A	PASS	0/1	0/1	A	intergenic_region	MODIFIER	DCT-TRNAF-GAA	DCT-TRNAF-GAA	intergenic_region	DCT-TRNAF-GAA		-1	n.66531987G>A
chrA1	66532007	C	T	PASS	0/1	0/1	T	intergenic_region	MODIFIER	DCT-TRNAF-GAA	DCT-TRNAF-GAA	intergenic_region	DCT-TRNAF-GAA		-1	n.66532007C>T
chrA1	66532012	G	GTTA	PASS	0/1	0/1	GTTA	intergenic_region	MODIFIER	DCT-TRNAF-GAA	DCT-TRNAF-GAA	intergenic_region	DCT-TRNAF-GAA		-1	n.66532012_66532013insTTA
chrA1	66532888	C	T	PASS	0/1	0/1	T	intergenic_region	MODIFIER	DCT-TRNAF-GAA	DCT-TRNAF-GAA	intergenic_region	DCT-TRNAF-GAA		-1	n.66532888C>T
chrA1	66533058	T	G	PASS	0/1	0/1	G	intergenic_region	MODIFIER	DCT-TRNAF-GAA	DCT-TRNAF-GAA	intergenic_region	DCT-TRNAF-GAA		-1	n.66533058T>G
chrA1	66533272	AG	A	PASS	0/1	0/1	A	intergenic_region	MODIFIER	DCT-TRNAF-GAA	DCT-TRNAF-GAA	intergenic_region	DCT-TRNAF-GAA		-1	n.66533273delG
chrA1	66534257	T	C	PASS	0/1	0/1	C	intergenic_region	MODIFIER	DCT-TRNAF-GAA	DCT-TRNAF-GAA	intergenic_region	DCT-TRNAF-GAA		-1	n.66534257T>C
chrA1	66534614	A	G	PASS	0/1	0/1	G	intergenic_region	MODIFIER	DCT-TRNAF-GAA	DCT-TRNAF-GAA	intergenic_region	DCT-TRNAF-GAA		-1	n.66534614A>G
chrA1	66534755	A	G	PASS	0/1	0/1	G	intergenic_region	MODIFIER	DCT-TRNAF-GAA	DCT-TRNAF-GAA	intergenic_region	DCT-TRNAF-GAA		-1	n.66534755A>G
chrA1	66534968	A	G	PASS	0/1	0/1	G	intergenic_region	MODIFIER	DCT-TRNAF-GAA	DCT-TRNAF-GAA	intergenic_region	DCT-TRNAF-GAA		-1	n.66534968A>G
chrA1	66535308	A	C	SnpCluster	0/1	0/1	C	intergenic_region	MODIFIER	DCT-TRNAF-GAA	DCT-TRNAF-GAA	intergenic_region	DCT-TRNAF-GAA		-1	n.66535308A>C
chrA1	66535646	A	G	PASS	0/1	0/1	G	intergenic_region	MODIFIER	DCT-TRNAF-GAA	DCT-TRNAF-GAA	intergenic_region	DCT-TRNAF-GAA		-1	n.66535646A>G
chrA1	66535824	C	G	PASS	0/1	0/1	G	intergenic_region	MODIFIER	DCT-TRNAF-GAA	DCT-TRNAF-GAA	intergenic_region	DCT-TRNAF-GAA		-1	n.66535824C>G
chrA1	66535857	T	C	PASS	0/1	0/1	C	intergenic_region	MODIFIER	DCT-TRNAF-GAA	DCT-TRNAF-GAA	intergenic_region	DCT-TRNAF-GAA		-1	n.66535857T>C
chrA1	66535863	G	A	PASS	0/1	0/1	A	intergenic_region	MODIFIER	DCT-TRNAF-GAA	DCT-TRNAF-GAA	intergenic_region	DCT-TRNAF-GAA		-1	n.66535863G>A
chrA1	66535989	C	T	PASS	0/1	0/1	T	intergenic_region	MODIFIER	DCT-TRNAF-GAA	DCT-TRNAF-GAA	intergenic_region	DCT-TRNAF-GAA		-1	n.66535989C>T
chrA1	66536038	A	G	PASS	0/1	0/1	G	intergenic_region	MODIFIER	DCT-TRNAF-GAA	DCT-TRNAF-GAA	intergenic_region	DCT-TRNAF-GAA		-1	n.66536038A>G
chrA1	66536232	A	G	PASS	0/1	0/1	G	intergenic_region	MODIFIER	DCT-TRNAF-GAA	DCT-TRNAF-GAA	intergenic_region	DCT-TRNAF-GAA		-1	n.66536232A>G
chrA1	66537659	C	T	PASS	0/1	0/1	T	intergenic_region	MODIFIER	DCT-TRNAF-GAA	DCT-TRNAF-GAA	intergenic_region	DCT-TRNAF-GAA		-1	n.66537659C>T
chrA1	66538151	TTA	T	PASS	0/1	0/1	T	intergenic_region	MODIFIER	DCT-TRNAF-GAA	DCT-TRNAF-GAA	intergenic_region	DCT-TRNAF-GAA		-1	n.66538152_66538153delTA
chrA1	66538216	T	C	PASS	0/1	0/1	C	intergenic_region	MODIFIER	DCT-TRNAF-GAA	DCT-TRNAF-GAA	intergenic_region	DCT-TRNAF-GAA		-1	n.66538216T>C
chrA1	66538245	G	T	PASS	0/1	0/1	T	intergenic_region	MODIFIER	DCT-TRNAF-GAA	DCT-TRNAF-GAA	intergenic_region	DCT-TRNAF-GAA		-1	n.66538245G>T
chrA1	66538353	A	G	PASS	0/1	0/1	G	intergenic_region	MODIFIER	DCT-TRNAF-GAA	DCT-TRNAF-GAA	intergenic_region	DCT-TRNAF-GAA		-1	n.66538353A>G
chrA1	66540050	C	T	PASS	0/1	0/1	T	intergenic_region	MODIFIER	DCT-TRNAF-GAA	DCT-TRNAF-GAA	intergenic_region	DCT-TRNAF-GAA		-1	n.66540050C>T
chrA1	66540072	G	A	PASS	0/1	0/1	A	intergenic_region	MODIFIER	DCT-TRNAF-GAA	DCT-TRNAF-GAA	intergenic_region	DCT-TRNAF-GAA		-1	n.66540072G>A
chrA2	36983747	T	A	PASS	0/1	0/1	A	intergenic_region	MODIFIER	LOC123384112-MITF	LOC123384112-MITF	intergenic_region	LOC123384112-MITF		-1	n.36983747T>A
chrA2	36983780	T	C	PASS	0/1	0/1	C	intergenic_region	MODIFIER	LOC123384112-MITF	LOC123384112-MITF	intergenic_region	LOC123384112-MITF		-1	n.36983780T>C
chrA2	36983781	C	G	PASS	0/1	0/1	G	intergenic_region	MODIFIER	LOC123384112-MITF	LOC123384112-MITF	intergenic_region	LOC123384112-MITF		-1	n.36983781C>G
chrA2	36984823	G	A	PASS	1/1	1/1	A	intergenic_region	MODIFIER	LOC123384112-MITF	LOC123384112-MITF	intergenic_region	LOC123384112-MITF		-1	n.36984823G>A
chrA2	36984919	C	T	PASS	1/1	0/1	T	intergenic_region	MODIFIER	LOC123384112-MITF	LOC123384112-MITF	intergenic_region	LOC123384112-MITF		-1	n.36984919C>T
chrA2	36984938	A	T	PASS	1/1	0/1	T	intergenic_region	MODIFIER	LOC123384112-MITF	LOC123384112-MITF	intergenic_region	LOC123384112-MITF		-1	n.36984938A>T
chrA2	36985012	C	A	PASS	1/1	0/1	A	intergenic_region	MODIFIER	LOC123384112-MITF	LOC123384112-MITF	intergenic_region	LOC123384112-MITF		-1	n.36985012C>A
chrA2	36985092	A	C	PASS	1/1	0/1	C	intergenic_region	MODIFIER	LOC123384112-MITF	LOC123384112-MITF	intergenic_region	LOC123384112-MITF		-1	n.36985092A>C
chrA2	36985190	G	A	PASS	1/1	0/1	A	intergenic_region	MODIFIER	LOC123384112-MITF	LOC123384112-MITF	intergenic_region	LOC123384112-MITF		-1	n.36985190G>A
chrA2	36985223	G	C	PASS	1/1	0/1	C	intergenic_region	MODIFIER	LOC123384112-MITF	LOC123384112-MITF	intergenic_region	LOC123384112-MITF		-1	n.36985223G>C
chrA2	36985261	A	G	PASS	1/1	0/1	G	intergenic_region	MODIFIER	LOC123384112-MITF	LOC123384112-MITF	intergenic_region	LOC123384112-MITF		-1	n.36985261A>G
chrA2	36985361	T	C	PASS	1/1	1/1	C	intergenic_region	MODIFIER	LOC123384112-MITF	LOC123384112-MITF	intergenic_region	LOC123384112-MITF		-1	n.36985361T>C
chrA2	36985443	A	G	GATKstd;MQ40	1/1	1/1	G	intergenic_region	MODIFIER	LOC123384112-MITF	LOC123384112-MITF	intergenic_region	LOC123384112-MITF		-1	n.36985443A>G
chrA2	36985553	C	G	PASS	1/1	1/1	G	intergenic_region	MODIFIER	LOC123384112-MITF	LOC123384112-MITF	intergenic_region	LOC123384112-MITF		-1	n.36985553C>G
chrA2	36986354	C	T	PASS	1/1	1/1	T	intergenic_region	MODIFIER	LOC123384112-MITF	LOC123384112-MITF	intergenic_region	LOC123384112-MITF		-1	n.36986354C>T
chrA2	36986377	A	G	PASS	1/1	1/1	G	intergenic_region	MODIFIER	LOC123384112-MITF	LOC123384112-MITF	intergenic_region	LOC123384112-MITF		-1	n.36986377A>G
chrA2	36987247	T	C	GATKstd;MQ40	1/1	1/1	C	intergenic_region	MODIFIER	LOC123384112-MITF	LOC123384112-MITF	intergenic_region	LOC123384112-MITF		-1	n.36987247T>C
chrA2	36987285	T	C	GATKstd;MQ40	1/1	1/1	C	intergenic_region	MODIFIER	LOC123384112-MITF	LOC123384112-MITF	intergenic_region	LOC123384112-MITF		-1	n.36987285T>C
chrA2	36987366	T	C	PASS	1/1	1/1	C	intergenic_region	MODIFIER	LOC123384112-MITF	LOC123384112-MITF	intergenic_region	LOC123384112-MITF		-1	n.36987366T>C
chrA2	36987644	C	G	PASS	1/1	1/1	G	intergenic_region	MODIFIER	LOC123384112-MITF	LOC123384112-MITF	intergenic_region	LOC123384112-MITF		-1	n.36987644C>G
chrA2	36988029	C	CT	PASS	1/1	1/1	CT	intergenic_region	MODIFIER	LOC123384112-MITF	LOC123384112-MITF	intergenic_region	LOC123384112-MITF		-1	n.36988029_36988030insT
chrA2	36988351	T	C	PASS	1/1	1/1	C	intergenic_region	MODIFIER	LOC123384112-MITF	LOC123384112-MITF	intergenic_region	LOC123384112-MITF		-1	n.36988351T>C
chrA2	36988616	A	G	PASS	1/1	1/1	G	intergenic_region	MODIFIER	LOC123384112-MITF	LOC123384112-MITF	intergenic_region	LOC123384112-MITF		-1	n.36988616A>G
chrA2	36988801	C	T	PASS	1/1	1/1	T	intergenic_region	MODIFIER	LOC123384112-MITF	LOC123384112-MITF	intergenic_region	LOC123384112-MITF		-1	n.36988801C>T
chrA2	36988953	T	C	PASS	1/1	1/1	C	intergenic_region	MODIFIER	LOC123384112-MITF	LOC123384112-MITF	intergenic_region	LOC123384112-MITF		-1	n.36988953T>C
chrA2	36988974	T	C	PASS	1/1	1/1	C	intergenic_region	MODIFIER	LOC123384112-MITF	LOC123384112-MITF	intergenic_region	LOC123384112-MITF		-1	n.36988974T>C
chrA2	36989128	G	A	PASS	1/1	1/1	A	intergenic_region	MODIFIER	LOC123384112-MITF	LOC123384112-MITF	intergenic_region	LOC123384112-MITF		-1	n.36989128G>A
chrA2	36989140	A	G	PASS	1/1	1/1	G	intergenic_region	MODIFIER	LOC123384112-MITF	LOC123384112-MITF	intergenic_region	LOC123384112-MITF		-1	n.36989140A>G
chrA2	36989157	G	T	PASS	1/1	1/1	T	intergenic_region	MODIFIER	LOC123384112-MITF	LOC123384112-MITF	intergenic_region	LOC123384112-MITF		-1	n.36989157G>T
chrA2	36989621	C	T	PASS	1/1	1/1	T	intergenic_region	MODIFIER	LOC123384112-MITF	LOC123384112-MITF	intergenic_region	LOC123384112-MITF		-1	n.36989621C>T
chrA2	36989670	A	G	PASS	1/1	1/1	G	intergenic_region	MODIFIER	LOC123384112-MITF	LOC123384112-MITF	intergenic_region	LOC123384112-MITF		-1	n.36989670A>G
chrA2	36989671	C	T	PASS	1/1	1/1	T	intergenic_region	MODIFIER	LOC123384112-MITF	LOC123384112-MITF	intergenic_region	LOC123384112-MITF		-1	n.36989671C>T
chrA2	36990184	G	C	PASS	1/1	1/1	C	intergenic_region	MODIFIER	LOC123384112-MITF	LOC123384112-MITF	intergenic_region	LOC123384112-MITF		-1	n.36990184G>C
chrA2	36990599	GA	G	PASS	1/1	1/1	G	intergenic_region	MODIFIER	LOC123384112-MITF	LOC123384112-MITF	intergenic_region	LOC123384112-MITF		-1	n.36990600delA
chrA2	36990755	T	G	PASS	1/1	1/1	G	intergenic_region	MODIFIER	LOC123384112-MITF	LOC123384112-MITF	intergenic_region	LOC123384112-MITF		-1	n.36990755T>G
chrA2	36991264	CT	C	PASS	1/1	1/1	C	intergenic_region	MODIFIER	LOC123384112-MITF	LOC123384112-MITF	intergenic_region	LOC123384112-MITF		-1	n.36991265delT
chrA2	36992526	G	C	PASS	1/1	1/1	C	intergenic_region	MODIFIER	LOC123384112-MITF	LOC123384112-MITF	intergenic_region	LOC123384112-MITF		-1	n.36992526G>C
chrA2	36993191	T	G	PASS	1/1	1/1	G	intergenic_region	MODIFIER	LOC123384112-MITF	LOC123384112-MITF	intergenic_region	LOC123384112-MITF		-1	n.36993191T>G
chrA2	36993210	A	C	PASS	1/1	1/1	C	intergenic_region	MODIFIER	LOC123384112-MITF	LOC123384112-MITF	intergenic_region	LOC123384112-MITF		-1	n.36993210A>C
chrA2	36993331	A	C	PASS	1/1	1/1	C	intergenic_region	MODIFIER	LOC123384112-MITF	LOC123384112-MITF	intergenic_region	LOC123384112-MITF		-1	n.36993331A>C
chrA2	36993363	T	C	PASS	1/1	1/1	C	intergenic_region	MODIFIER	LOC123384112-MITF	LOC123384112-MITF	intergenic_region	LOC123384112-MITF		-1	n.36993363T>C
chrA2	36993500	A	G	PASS	1/1	1/1	G	intergenic_region	MODIFIER	LOC123384112-MITF	LOC123384112-MITF	intergenic_region	LOC123384112-MITF		-1	n.36993500A>G
chrA2	36993739	A	G	PASS	1/1	1/1	G	intergenic_region	MODIFIER	LOC123384112-MITF	LOC123384112-MITF	intergenic_region	LOC123384112-MITF		-1	n.36993739A>G
chrA2	36994323	T	G	PASS	1/1	1/1	G	intergenic_region	MODIFIER	LOC123384112-MITF	LOC123384112-MITF	intergenic_region	LOC123384112-MITF		-1	n.36994323T>G
chrA2	36994565	T	C	PASS	1/1	1/1	C	intergenic_region	MODIFIER	LOC123384112-MITF	LOC123384112-MITF	intergenic_region	LOC123384112-MITF		-1	n.36994565T>C
chrA2	36994680	GA	G	PASS	1/1	1/1	G	intergenic_region	MODIFIER	LOC123384112-MITF	LOC123384112-MITF	intergenic_region	LOC123384112-MITF		-1	n.36994681delA
chrA2	36994698	A	G	PASS	1/1	1/1	G	intergenic_region	MODIFIER	LOC123384112-MITF	LOC123384112-MITF	intergenic_region	LOC123384112-MITF		-1	n.36994698A>G
chrA2	36994701	G	A	PASS	1/1	1/1	A	intergenic_region	MODIFIER	LOC123384112-MITF	LOC123384112-MITF	intergenic_region	LOC123384112-MITF		-1	n.36994701G>A
chrA2	36994819	GA	G	PASS	1/1	1/1	G	intergenic_region	MODIFIER	LOC123384112-MITF	LOC123384112-MITF	intergenic_region	LOC123384112-MITF		-1	n.36994820delA
chrA2	36995419	T	C	PASS	1/1	1/1	C	intergenic_region	MODIFIER	LOC123384112-MITF	LOC123384112-MITF	intergenic_region	LOC123384112-MITF		-1	n.36995419T>C
chrA2	36995730	T	C	PASS	1/1	1/1	C	intergenic_region	MODIFIER	LOC123384112-MITF	LOC123384112-MITF	intergenic_region	LOC123384112-MITF		-1	n.36995730T>C
chrA2	36995898	A	C	PASS	1/1	1/1	C	intergenic_region	MODIFIER	LOC123384112-MITF	LOC123384112-MITF	intergenic_region	LOC123384112-MITF		-1	n.36995898A>C
chrA2	36996058	CT	C	PASS	1/1	1/1	C	intergenic_region	MODIFIER	LOC123384112-MITF	LOC123384112-MITF	intergenic_region	LOC123384112-MITF		-1	n.36996059delT
chrA2	36996095	AAG	A	PASS	1/1	1/1	A	intergenic_region	MODIFIER	LOC123384112-MITF	LOC123384112-MITF	intergenic_region	LOC123384112-MITF		-1	n.36996096_36996097delAG
chrA2	36996483	C	CATAT	PASS	1/1	1/1	CATAT	intergenic_region	MODIFIER	LOC123384112-MITF	LOC123384112-MITF	intergenic_region	LOC123384112-MITF		-1	n.36996483_36996484insATAT
chrA2	36996501	T	C	PASS	1/1	1/1	C	intergenic_region	MODIFIER	LOC123384112-MITF	LOC123384112-MITF	intergenic_region	LOC123384112-MITF		-1	n.36996501T>C
chrA2	36996554	C	A	PASS	1/1	1/1	A	intergenic_region	MODIFIER	LOC123384112-MITF	LOC123384112-MITF	intergenic_region	LOC123384112-MITF		-1	n.36996554C>A
chrA2	36996564	A	ATATT	PASS	1/1	1/1	ATATT	intergenic_region	MODIFIER	LOC123384112-MITF	LOC123384112-MITF	intergenic_region	LOC123384112-MITF		-1	n.36996564_36996565insTATT
chrA2	36996767	GT	G	PASS	1/1	1/1	G	intergenic_region	MODIFIER	LOC123384112-MITF	LOC123384112-MITF	intergenic_region	LOC123384112-MITF		-1	n.36996768delT
chrA2	36996774	T	C	PASS	1/1	1/1	C	intergenic_region	MODIFIER	LOC123384112-MITF	LOC123384112-MITF	intergenic_region	LOC123384112-MITF		-1	n.36996774T>C
chrA2	36997646	T	C	PASS	1/1	1/1	C	intergenic_region	MODIFIER	LOC123384112-MITF	LOC123384112-MITF	intergenic_region	LOC123384112-MITF		-1	n.36997646T>C
chrA2	36998144	C	T	PASS	1/1	1/1	T	intergenic_region	MODIFIER	LOC123384112-MITF	LOC123384112-MITF	intergenic_region	LOC123384112-MITF		-1	n.36998144C>T
chrA2	36999297	C	T	PASS	1/1	1/1	T	intergenic_region	MODIFIER	LOC123384112-MITF	LOC123384112-MITF	intergenic_region	LOC123384112-MITF		-1	n.36999297C>T
chrA2	37000162	T	C	PASS	1/1	1/1	C	intergenic_region	MODIFIER	LOC123384112-MITF	LOC123384112-MITF	intergenic_region	LOC123384112-MITF		-1	n.37000162T>C
chrA2	37000533	A	G	PASS	1/1	1/1	G	intergenic_region	MODIFIER	LOC123384112-MITF	LOC123384112-MITF	intergenic_region	LOC123384112-MITF		-1	n.37000533A>G
chrA2	37000802	A	G	PASS	1/1	1/1	G	intergenic_region	MODIFIER	LOC123384112-MITF	LOC123384112-MITF	intergenic_region	LOC123384112-MITF		-1	n.37000802A>G
chrA2	37001664	G	C	PASS	1/1	1/1	C	intergenic_region	MODIFIER	LOC123384112-MITF	LOC123384112-MITF	intergenic_region	LOC123384112-MITF		-1	n.37001664G>C
chrA2	37002428	T	C	PASS	1/1	1/1	C	intergenic_region	MODIFIER	LOC123384112-MITF	LOC123384112-MITF	intergenic_region	LOC123384112-MITF		-1	n.37002428T>C
chrA2	37002573	A	T	PASS	1/1	1/1	T	intergenic_region	MODIFIER	LOC123384112-MITF	LOC123384112-MITF	intergenic_region	LOC123384112-MITF		-1	n.37002573A>T
chrA2	37002576	T	C	PASS	1/1	1/1	C	intergenic_region	MODIFIER	LOC123384112-MITF	LOC123384112-MITF	intergenic_region	LOC123384112-MITF		-1	n.37002576T>C
chrA2	37002588	A	G	PASS	1/1	1/1	G	intergenic_region	MODIFIER	LOC123384112-MITF	LOC123384112-MITF	intergenic_region	LOC123384112-MITF		-1	n.37002588A>G
chrA2	37003137	T	TA	PASS	1/1	1/1	TA	intergenic_region	MODIFIER	LOC123384112-MITF	LOC123384112-MITF	intergenic_region	LOC123384112-MITF		-1	n.37003137_37003138insA
chrA2	37003140	C	CACCAG	PASS	1/1	1/1	CACCAG	intergenic_region	MODIFIER	LOC123384112-MITF	LOC123384112-MITF	intergenic_region	LOC123384112-MITF		-1	n.37003140_37003141insACCAG
chrA2	37003142	G	C	PASS	1/1	1/1	C	intergenic_region	MODIFIER	LOC123384112-MITF	LOC123384112-MITF	intergenic_region	LOC123384112-MITF		-1	n.37003142G>C
chrA2	37003144	G	GA	PASS	1/1	1/1	GA	intergenic_region	MODIFIER	LOC123384112-MITF	LOC123384112-MITF	intergenic_region	LOC123384112-MITF		-1	n.37003144_37003145insA
chrA2	37003403	C	G	PASS	1/1	1/1	G	intergenic_region	MODIFIER	LOC123384112-MITF	LOC123384112-MITF	intergenic_region	LOC123384112-MITF		-1	n.37003403C>G
chrA2	37003415	A	G	PASS	1/1	1/1	G	intergenic_region	MODIFIER	LOC123384112-MITF	LOC123384112-MITF	intergenic_region	LOC123384112-MITF		-1	n.37003415A>G
chrA2	37003777	A	G	PASS	1/1	1/1	G	intergenic_region	MODIFIER	LOC123384112-MITF	LOC123384112-MITF	intergenic_region	LOC123384112-MITF		-1	n.37003777A>G
chrA2	37003988	A	G	PASS	1/1	1/1	G	intergenic_region	MODIFIER	LOC123384112-MITF	LOC123384112-MITF	intergenic_region	LOC123384112-MITF		-1	n.37003988A>G
chrA2	37004259	C	T	PASS	1/1	1/1	T	intergenic_region	MODIFIER	LOC123384112-MITF	LOC123384112-MITF	intergenic_region	LOC123384112-MITF		-1	n.37004259C>T
chrA2	37004315	C	A	PASS	1/1	1/1	A	intergenic_region	MODIFIER	LOC123384112-MITF	LOC123384112-MITF	intergenic_region	LOC123384112-MITF		-1	n.37004315C>A
chrA2	37004648	A	G	PASS	1/1	1/1	G	intergenic_region	MODIFIER	LOC123384112-MITF	LOC123384112-MITF	intergenic_region	LOC123384112-MITF		-1	n.37004648A>G
chrA2	37004722	C	G	PASS	1/1	1/1	G	intergenic_region	MODIFIER	LOC123384112-MITF	LOC123384112-MITF	intergenic_region	LOC123384112-MITF		-1	n.37004722C>G
chrA2	37004803	G	A	PASS	1/1	1/1	A	intergenic_region	MODIFIER	LOC123384112-MITF	LOC123384112-MITF	intergenic_region	LOC123384112-MITF		-1	n.37004803G>A
chrA2	37004855	T	G	PASS	1/1	1/1	G	intergenic_region	MODIFIER	LOC123384112-MITF	LOC123384112-MITF	intergenic_region	LOC123384112-MITF		-1	n.37004855T>G
chrA2	37005252	T	C	PASS	1/1	1/1	C	intergenic_region	MODIFIER	LOC123384112-MITF	LOC123384112-MITF	intergenic_region	LOC123384112-MITF		-1	n.37005252T>C
chrA2	37005579	G	C	PASS	1/1	1/1	C	intergenic_region	MODIFIER	LOC123384112-MITF	LOC123384112-MITF	intergenic_region	LOC123384112-MITF		-1	n.37005579G>C
chrA2	37005952	G	T	PASS	1/1	1/1	T	intergenic_region	MODIFIER	LOC123384112-MITF	LOC123384112-MITF	intergenic_region	LOC123384112-MITF		-1	n.37005952G>T
chrA2	37006100	T	A	PASS	1/1	1/1	A	intergenic_region	MODIFIER	LOC123384112-MITF	LOC123384112-MITF	intergenic_region	LOC123384112-MITF		-1	n.37006100T>A
chrA2	37006161	G	A	PASS	0/1	1/1	A	intergenic_region	MODIFIER	LOC123384112-MITF	LOC123384112-MITF	intergenic_region	LOC123384112-MITF		-1	n.37006161G>A
chrA2	37006204	T	G	GATKstd;MQ40	0/1	1/1	G	intergenic_region	MODIFIER	LOC123384112-MITF	LOC123384112-MITF	intergenic_region	LOC123384112-MITF		-1	n.37006204T>G
chrA2	37006485	A	G	PASS	0/1	1/1	G	intergenic_region	MODIFIER	LOC123384112-MITF	LOC123384112-MITF	intergenic_region	LOC123384112-MITF		-1	n.37006485A>G
chrA2	37006671	T	C	PASS	1/1	1/1	C	intergenic_region	MODIFIER	LOC123384112-MITF	LOC123384112-MITF	intergenic_region	LOC123384112-MITF		-1	n.37006671T>C
chrA2	37006729	G	A	PASS	1/1	1/1	A	intergenic_region	MODIFIER	LOC123384112-MITF	LOC123384112-MITF	intergenic_region	LOC123384112-MITF		-1	n.37006729G>A
chrA2	37006915	A	G	PASS	1/1	1/1	G	intergenic_region	MODIFIER	LOC123384112-MITF	LOC123384112-MITF	intergenic_region	LOC123384112-MITF		-1	n.37006915A>G
chrA2	37007381	G	A	PASS	1/1	1/1	A	intergenic_region	MODIFIER	LOC123384112-MITF	LOC123384112-MITF	intergenic_region	LOC123384112-MITF		-1	n.37007381G>A
chrA2	37007565	G	T	PASS	1/1	1/1	T	intergenic_region	MODIFIER	LOC123384112-MITF	LOC123384112-MITF	intergenic_region	LOC123384112-MITF		-1	n.37007565G>T
chrA2	37007918	A	T	PASS	1/1	1/1	T	intergenic_region	MODIFIER	LOC123384112-MITF	LOC123384112-MITF	intergenic_region	LOC123384112-MITF		-1	n.37007918A>T
chrA2	37008053	C	A	PASS	1/1	1/1	A	intergenic_region	MODIFIER	LOC123384112-MITF	LOC123384112-MITF	intergenic_region	LOC123384112-MITF		-1	n.37008053C>A
chrA2	37008523	A	G	PASS	1/1	1/1	G	intergenic_region	MODIFIER	LOC123384112-MITF	LOC123384112-MITF	intergenic_region	LOC123384112-MITF		-1	n.37008523A>G
chrA2	37008540	AAAG	A	PASS	1/1	1/1	A	intergenic_region	MODIFIER	LOC123384112-MITF	LOC123384112-MITF	intergenic_region	LOC123384112-MITF		-1	n.37008541_37008543delAAG
chrA2	37008805	C	T	PASS	1/1	1/1	T	intergenic_region	MODIFIER	LOC123384112-MITF	LOC123384112-MITF	intergenic_region	LOC123384112-MITF		-1	n.37008805C>T
chrA2	37008857	T	C	PASS	1/1	1/1	C	intergenic_region	MODIFIER	LOC123384112-MITF	LOC123384112-MITF	intergenic_region	LOC123384112-MITF		-1	n.37008857T>C
chrA2	37009406	C	A	PASS	1/1	1/1	A	intergenic_region	MODIFIER	LOC123384112-MITF	LOC123384112-MITF	intergenic_region	LOC123384112-MITF		-1	n.37009406C>A
chrA2	37010100	A	ATTTC	PASS	1/1	1/1	ATTTC	intergenic_region	MODIFIER	LOC123384112-MITF	LOC123384112-MITF	intergenic_region	LOC123384112-MITF		-1	n.37010100_37010101insTTTC
chrA2	37010163	G	GGGGA	PASS	1/1	1/1	GGGGA	intergenic_region	MODIFIER	LOC123384112-MITF	LOC123384112-MITF	intergenic_region	LOC123384112-MITF		-1	n.37010163_37010164insGGGA
chrA2	37010282	A	G	PASS	1/1	1/1	G	intergenic_region	MODIFIER	LOC123384112-MITF	LOC123384112-MITF	intergenic_region	LOC123384112-MITF		-1	n.37010282A>G
chrA2	37010857	C	A	PASS	1/1	1/1	A	intergenic_region	MODIFIER	LOC123384112-MITF	LOC123384112-MITF	intergenic_region	LOC123384112-MITF		-1	n.37010857C>A
chrA2	37011257	T	C	PASS	1/1	1/1	C	intergenic_region	MODIFIER	LOC123384112-MITF	LOC123384112-MITF	intergenic_region	LOC123384112-MITF		-1	n.37011257T>C
chrA2	37011440	G	A	PASS	1/1	1/1	A	intergenic_region	MODIFIER	LOC123384112-MITF	LOC123384112-MITF	intergenic_region	LOC123384112-MITF		-1	n.37011440G>A
chrA2	37011596	A	G	PASS	1/1	1/1	G	intergenic_region	MODIFIER	LOC123384112-MITF	LOC123384112-MITF	intergenic_region	LOC123384112-MITF		-1	n.37011596A>G
chrA2	37011615	T	G	PASS	1/1	1/1	G	intergenic_region	MODIFIER	LOC123384112-MITF	LOC123384112-MITF	intergenic_region	LOC123384112-MITF		-1	n.37011615T>G
chrA2	37011697	C	CCT	PASS	1/1	1/1	CCT	intergenic_region	MODIFIER	LOC123384112-MITF	LOC123384112-MITF	intergenic_region	LOC123384112-MITF		-1	n.37011697_37011698insCT
chrA2	37011732	C	CTA	PASS	1/1	1/1	CTA	intergenic_region	MODIFIER	LOC123384112-MITF	LOC123384112-MITF	intergenic_region	LOC123384112-MITF		-1	n.37011732_37011733insTA
chrA2	37011739	T	C	PASS	1/1	1/1	C	intergenic_region	MODIFIER	LOC123384112-MITF	LOC123384112-MITF	intergenic_region	LOC123384112-MITF		-1	n.37011739T>C
chrA2	37011841	A	C	PASS	1/1	1/1	C	intergenic_region	MODIFIER	LOC123384112-MITF	LOC123384112-MITF	intergenic_region	LOC123384112-MITF		-1	n.37011841A>C
chrA2	37012235	G	A	PASS	1/1	1/1	A	intergenic_region	MODIFIER	LOC123384112-MITF	LOC123384112-MITF	intergenic_region	LOC123384112-MITF		-1	n.37012235G>A
chrA2	37012323	C	G	PASS	1/1	1/1	G	intergenic_region	MODIFIER	LOC123384112-MITF	LOC123384112-MITF	intergenic_region	LOC123384112-MITF		-1	n.37012323C>G
chrA2	37012493	A	C	PASS	1/1	1/1	C	intergenic_region	MODIFIER	LOC123384112-MITF	LOC123384112-MITF	intergenic_region	LOC123384112-MITF		-1	n.37012493A>C
chrA2	37012538	A	G	PASS	1/1	1/1	G	intergenic_region	MODIFIER	LOC123384112-MITF	LOC123384112-MITF	intergenic_region	LOC123384112-MITF		-1	n.37012538A>G
chrA2	37012585	G	A	PASS	1/1	1/1	A	intergenic_region	MODIFIER	LOC123384112-MITF	LOC123384112-MITF	intergenic_region	LOC123384112-MITF		-1	n.37012585G>A
chrA2	37012693	T	TACTTGC	PASS	1/1	1/1	TACTTGC	intergenic_region	MODIFIER	LOC123384112-MITF	LOC123384112-MITF	intergenic_region	LOC123384112-MITF		-1	n.37012693_37012694insACTTGC
chrA2	37012834	T	C	PASS	1/1	1/1	C	intergenic_region	MODIFIER	LOC123384112-MITF	LOC123384112-MITF	intergenic_region	LOC123384112-MITF		-1	n.37012834T>C
chrA2	37012838	C	G	PASS	1/1	1/1	G	intergenic_region	MODIFIER	LOC123384112-MITF	LOC123384112-MITF	intergenic_region	LOC123384112-MITF		-1	n.37012838C>G
chrA2	37012903	T	G	PASS	1/1	1/1	G	intergenic_region	MODIFIER	LOC123384112-MITF	LOC123384112-MITF	intergenic_region	LOC123384112-MITF		-1	n.37012903T>G
chrA2	37012928	A	G	PASS	1/1	1/1	G	intergenic_region	MODIFIER	LOC123384112-MITF	LOC123384112-MITF	intergenic_region	LOC123384112-MITF		-1	n.37012928A>G
chrA2	37012938	T	C	PASS	1/1	1/1	C	intergenic_region	MODIFIER	LOC123384112-MITF	LOC123384112-MITF	intergenic_region	LOC123384112-MITF		-1	n.37012938T>C
chrA2	37013035	G	A	PASS	1/1	1/1	A	intergenic_region	MODIFIER	LOC123384112-MITF	LOC123384112-MITF	intergenic_region	LOC123384112-MITF		-1	n.37013035G>A
chrA2	37013048	T	C	PASS	1/1	1/1	C	intergenic_region	MODIFIER	LOC123384112-MITF	LOC123384112-MITF	intergenic_region	LOC123384112-MITF		-1	n.37013048T>C
chrA2	37013051	C	T	PASS	1/1	1/1	T	intergenic_region	MODIFIER	LOC123384112-MITF	LOC123384112-MITF	intergenic_region	LOC123384112-MITF		-1	n.37013051C>T
chrA2	37013451	T	C	PASS	1/1	1/1	C	intergenic_region	MODIFIER	LOC123384112-MITF	LOC123384112-MITF	intergenic_region	LOC123384112-MITF		-1	n.37013451T>C
chrA2	37013557	A	G	PASS	1/1	1/1	G	intergenic_region	MODIFIER	LOC123384112-MITF	LOC123384112-MITF	intergenic_region	LOC123384112-MITF		-1	n.37013557A>G
chrA2	37013582	A	G	PASS	1/1	1/1	G	intergenic_region	MODIFIER	LOC123384112-MITF	LOC123384112-MITF	intergenic_region	LOC123384112-MITF		-1	n.37013582A>G
chrA2	37013636	G	A	PASS	1/1	1/1	A	intergenic_region	MODIFIER	LOC123384112-MITF	LOC123384112-MITF	intergenic_region	LOC123384112-MITF		-1	n.37013636G>A
chrA2	37013768	TGA	T	PASS	1/1	1/1	T	intergenic_region	MODIFIER	LOC123384112-MITF	LOC123384112-MITF	intergenic_region	LOC123384112-MITF		-1	n.37013769_37013770delGA
chrA2	37014352	C	T	PASS	1/1	1/1	T	intergenic_region	MODIFIER	LOC123384112-MITF	LOC123384112-MITF	intergenic_region	LOC123384112-MITF		-1	n.37014352C>T
chrA2	37015399	A	G	PASS	1/1	1/1	G	intergenic_region	MODIFIER	LOC123384112-MITF	LOC123384112-MITF	intergenic_region	LOC123384112-MITF		-1	n.37015399A>G
chrA2	37016012	T	TA	PASS	1/1	1/1	TA	intergenic_region	MODIFIER	LOC123384112-MITF	LOC123384112-MITF	intergenic_region	LOC123384112-MITF		-1	n.37016012_37016013insA
chrA2	37017005	G	C	PASS	1/1	1/1	C	intergenic_region	MODIFIER	LOC123384112-MITF	LOC123384112-MITF	intergenic_region	LOC123384112-MITF		-1	n.37017005G>C
chrA2	37017054	T	G	PASS	1/1	1/1	G	intergenic_region	MODIFIER	LOC123384112-MITF	LOC123384112-MITF	intergenic_region	LOC123384112-MITF		-1	n.37017054T>G
chrA2	37017220	C	T	PASS	1/1	1/1	T	intergenic_region	MODIFIER	LOC123384112-MITF	LOC123384112-MITF	intergenic_region	LOC123384112-MITF		-1	n.37017220C>T
chrA2	37017522	C	T	PASS	1/1	1/1	T	intergenic_region	MODIFIER	LOC123384112-MITF	LOC123384112-MITF	intergenic_region	LOC123384112-MITF		-1	n.37017522C>T
chrA2	37018150	A	G	PASS	1/1	1/1	G	intergenic_region	MODIFIER	LOC123384112-MITF	LOC123384112-MITF	intergenic_region	LOC123384112-MITF		-1	n.37018150A>G
chrA2	37018480	A	T	PASS	1/1	1/1	T	intergenic_region	MODIFIER	LOC123384112-MITF	LOC123384112-MITF	intergenic_region	LOC123384112-MITF		-1	n.37018480A>T
chrA2	37018535	G	A	PASS	1/1	1/1	A	intergenic_region	MODIFIER	LOC123384112-MITF	LOC123384112-MITF	intergenic_region	LOC123384112-MITF		-1	n.37018535G>A
chrA2	37019417	TC	T	PASS	1/1	1/1	T	intergenic_region	MODIFIER	LOC123384112-MITF	LOC123384112-MITF	intergenic_region	LOC123384112-MITF		-1	n.37019418delC
chrA2	37019755	A	C	PASS	1/1	1/1	C	intergenic_region	MODIFIER	LOC123384112-MITF	LOC123384112-MITF	intergenic_region	LOC123384112-MITF		-1	n.37019755A>C
chrA2	37019943	G	A	PASS	1/1	1/1	A	intergenic_region	MODIFIER	LOC123384112-MITF	LOC123384112-MITF	intergenic_region	LOC123384112-MITF		-1	n.37019943G>A
chrA2	37020496	C	T	PASS	1/1	1/1	T	intergenic_region	MODIFIER	LOC123384112-MITF	LOC123384112-MITF	intergenic_region	LOC123384112-MITF		-1	n.37020496C>T
chrA2	37022279	C	T	PASS	1/1	0/1	T	intergenic_region	MODIFIER	LOC123384112-MITF	LOC123384112-MITF	intergenic_region	LOC123384112-MITF		-1	n.37022279C>T
chrA2	37022324	G	A	PASS	1/1	1/1	A	intergenic_region	MODIFIER	LOC123384112-MITF	LOC123384112-MITF	intergenic_region	LOC123384112-MITF		-1	n.37022324G>A
chrA2	37023102	G	C	PASS	1/1	0/1	C	intergenic_region	MODIFIER	LOC123384112-MITF	LOC123384112-MITF	intergenic_region	LOC123384112-MITF		-1	n.37023102G>C
chrA2	37023225	AAG	A	PASS	1/1	1/1	A	intergenic_region	MODIFIER	LOC123384112-MITF	LOC123384112-MITF	intergenic_region	LOC123384112-MITF		-1	n.37023226_37023227delAG
chrA2	37023712	T	C	PASS	1/1	1/1	C	intergenic_region	MODIFIER	LOC123384112-MITF	LOC123384112-MITF	intergenic_region	LOC123384112-MITF		-1	n.37023712T>C
chrA2	37026933	TAC	T	PASS	1/1	0/1	T	intergenic_region	MODIFIER	LOC123384112-MITF	LOC123384112-MITF	intergenic_region	LOC123384112-MITF		-1	n.37026934_37026935delAC
chrA2	37026965	C	T	PASS	1/1	0/1	T	intergenic_region	MODIFIER	LOC123384112-MITF	LOC123384112-MITF	intergenic_region	LOC123384112-MITF		-1	n.37026965C>T
chrA2	37027010	A	G	PASS	1/1	1/1	G	intergenic_region	MODIFIER	LOC123384112-MITF	LOC123384112-MITF	intergenic_region	LOC123384112-MITF		-1	n.37027010A>G
chrA2	37027035	G	A	PASS	1/1	1/1	A	intergenic_region	MODIFIER	LOC123384112-MITF	LOC123384112-MITF	intergenic_region	LOC123384112-MITF		-1	n.37027035G>A
chrA2	37027391	GA	G	PASS	1/1	1/1	G	intergenic_region	MODIFIER	LOC123384112-MITF	LOC123384112-MITF	intergenic_region	LOC123384112-MITF		-1	n.37027392delA
chrA2	37027707	A	T	PASS	1/1	0/1	T	intergenic_region	MODIFIER	LOC123384112-MITF	LOC123384112-MITF	intergenic_region	LOC123384112-MITF		-1	n.37027707A>T
chrA2	37027722	G	C	PASS	1/1	0/1	C	intergenic_region	MODIFIER	LOC123384112-MITF	LOC123384112-MITF	intergenic_region	LOC123384112-MITF		-1	n.37027722G>C
chrA2	37027848	A	C	PASS	1/1	1/1	C	intergenic_region	MODIFIER	LOC123384112-MITF	LOC123384112-MITF	intergenic_region	LOC123384112-MITF		-1	n.37027848A>C
chrA2	37028400	AT	A	PASS	1/1	1/1	A	intergenic_region	MODIFIER	LOC123384112-MITF	LOC123384112-MITF	intergenic_region	LOC123384112-MITF		-1	n.37028401delT
chrA2	37029790	T	A	PASS	1/1	1/1	A	intergenic_region	MODIFIER	LOC123384112-MITF	LOC123384112-MITF	intergenic_region	LOC123384112-MITF		-1	n.37029790T>A
chrA2	37030824	C	T	PASS	1/1	0/1	T	intergenic_region	MODIFIER	LOC123384112-MITF	LOC123384112-MITF	intergenic_region	LOC123384112-MITF		-1	n.37030824C>T
chrA2	37031059	T	C	PASS	1/1	1/1	C	intergenic_region	MODIFIER	LOC123384112-MITF	LOC123384112-MITF	intergenic_region	LOC123384112-MITF		-1	n.37031059T>C
chrA2	37031907	C	G	PASS	1/1	1/1	G	intergenic_region	MODIFIER	LOC123384112-MITF	LOC123384112-MITF	intergenic_region	LOC123384112-MITF		-1	n.37031907C>G
chrA2	37032087	G	A	PASS	1/1	1/1	A	intergenic_region	MODIFIER	LOC123384112-MITF	LOC123384112-MITF	intergenic_region	LOC123384112-MITF		-1	n.37032087G>A
chrA2	37032729	T	C	PASS	1/1	0/1	C	intergenic_region	MODIFIER	LOC123384112-MITF	LOC123384112-MITF	intergenic_region	LOC123384112-MITF		-1	n.37032729T>C
chrA2	37033030	G	A	PASS	1/1	0/1	A	intergenic_region	MODIFIER	LOC123384112-MITF	LOC123384112-MITF	intergenic_region	LOC123384112-MITF		-1	n.37033030G>A
chrA2	37033264	C	T	PASS	1/1	0/1	T	intergenic_region	MODIFIER	LOC123384112-MITF	LOC123384112-MITF	intergenic_region	LOC123384112-MITF		-1	n.37033264C>T
chrA2	37033645	G	C	PASS	1/1	0/1	C	intergenic_region	MODIFIER	LOC123384112-MITF	LOC123384112-MITF	intergenic_region	LOC123384112-MITF		-1	n.37033645G>C
chrA2	37034344	G	A	PASS	1/1	1/1	A	intergenic_region	MODIFIER	LOC123384112-MITF	LOC123384112-MITF	intergenic_region	LOC123384112-MITF		-1	n.37034344G>A
chrA2	37034736	A	G	PASS	1/1	0/1	G	intergenic_region	MODIFIER	LOC123384112-MITF	LOC123384112-MITF	intergenic_region	LOC123384112-MITF		-1	n.37034736A>G
chrA2	37034893	GA	G	PASS	1/1	0/1	G	intergenic_region	MODIFIER	LOC123384112-MITF	LOC123384112-MITF	intergenic_region	LOC123384112-MITF		-1	n.37034894delA
chrA2	37035393	GCA	G	PASS	1/1	1/1	G	intergenic_region	MODIFIER	LOC123384112-MITF	LOC123384112-MITF	intergenic_region	LOC123384112-MITF		-1	n.37035394_37035395delCA
chrA2	37035473	G	A	PASS	1/1	0/1	A	intergenic_region	MODIFIER	LOC123384112-MITF	LOC123384112-MITF	intergenic_region	LOC123384112-MITF		-1	n.37035473G>A
chrA2	37035503	A	C	PASS	1/1	0/1	C	intergenic_region	MODIFIER	LOC123384112-MITF	LOC123384112-MITF	intergenic_region	LOC123384112-MITF		-1	n.37035503A>C
chrA2	37035660	A	AT	PASS	1/1	0/1	AT	intergenic_region	MODIFIER	LOC123384112-MITF	LOC123384112-MITF	intergenic_region	LOC123384112-MITF		-1	n.37035660_37035661insT
chrA2	37036399	T	C	PASS	1/1	1/1	C	intergenic_region	MODIFIER	LOC123384112-MITF	LOC123384112-MITF	intergenic_region	LOC123384112-MITF		-1	n.37036399T>C
chrA2	37036440	G	GA	PASS	1/1	1/1	GA	intergenic_region	MODIFIER	LOC123384112-MITF	LOC123384112-MITF	intergenic_region	LOC123384112-MITF		-1	n.37036440_37036441insA
chrA2	37036817	A	T	PASS	1/1	1/1	T	intergenic_region	MODIFIER	LOC123384112-MITF	LOC123384112-MITF	intergenic_region	LOC123384112-MITF		-1	n.37036817A>T
chrA2	37037043	AAC	A	PASS	1/1	1/1	A	intergenic_region	MODIFIER	LOC123384112-MITF	LOC123384112-MITF	intergenic_region	LOC123384112-MITF		-1	n.37037044_37037045delAC
chrA2	37037082	G	A	PASS	1/1	1/1	A	intergenic_region	MODIFIER	LOC123384112-MITF	LOC123384112-MITF	intergenic_region	LOC123384112-MITF		-1	n.37037082G>A
chrA2	37037573	AGTGTGTGTGT	A	PASS	1/1	0/1	A	intergenic_region	MODIFIER	LOC123384112-MITF	LOC123384112-MITF	intergenic_region	LOC123384112-MITF		-1	n.37037574_37037583delGTGTGTGTGT
chrA2	37037644	C	A	PASS	1/1	1/1	A	intergenic_region	MODIFIER	LOC123384112-MITF	LOC123384112-MITF	intergenic_region	LOC123384112-MITF		-1	n.37037644C>A
chrA2	37038269	A	T	PASS	1/1	0/1	T	intergenic_region	MODIFIER	LOC123384112-MITF	LOC123384112-MITF	intergenic_region	LOC123384112-MITF		-1	n.37038269A>T
chrA2	37039230	A	G	PASS	1/1	0/1	G	intergenic_region	MODIFIER	LOC123384112-MITF	LOC123384112-MITF	intergenic_region	LOC123384112-MITF		-1	n.37039230A>G
chrA2	37039357	TCTC	T	PASS	1/1	0/1	T	intergenic_region	MODIFIER	LOC123384112-MITF	LOC123384112-MITF	intergenic_region	LOC123384112-MITF		-1	n.37039358_37039360delCTC
chrA2	37039695	T	C	PASS	1/1	0/1	C	intergenic_region	MODIFIER	LOC123384112-MITF	LOC123384112-MITF	intergenic_region	LOC123384112-MITF		-1	n.37039695T>C
chrA2	37039823	T	C	PASS	1/1	1/1	C	intergenic_region	MODIFIER	LOC123384112-MITF	LOC123384112-MITF	intergenic_region	LOC123384112-MITF		-1	n.37039823T>C
chrA2	37039933	G	A	PASS	1/1	0/1	A	intergenic_region	MODIFIER	LOC123384112-MITF	LOC123384112-MITF	intergenic_region	LOC123384112-MITF		-1	n.37039933G>A
chrA2	37040172	T	G	PASS	1/1	1/1	G	intergenic_region	MODIFIER	LOC123384112-MITF	LOC123384112-MITF	intergenic_region	LOC123384112-MITF		-1	n.37040172T>G
chrA2	37040449	G	A	PASS	1/1	0/1	A	intergenic_region	MODIFIER	LOC123384112-MITF	LOC123384112-MITF	intergenic_region	LOC123384112-MITF		-1	n.37040449G>A
chrA2	37040723	A	G	PASS	1/1	1/1	G	intergenic_region	MODIFIER	LOC123384112-MITF	LOC123384112-MITF	intergenic_region	LOC123384112-MITF		-1	n.37040723A>G
chrA2	37041098	G	A	PASS	1/1	1/1	A	intergenic_region	MODIFIER	LOC123384112-MITF	LOC123384112-MITF	intergenic_region	LOC123384112-MITF		-1	n.37041098G>A
chrA2	37041249	C	T	PASS	1/1	0/1	T	intergenic_region	MODIFIER	LOC123384112-MITF	LOC123384112-MITF	intergenic_region	LOC123384112-MITF		-1	n.37041249C>T
chrA2	37041292	C	A	PASS	1/1	0/1	A	intergenic_region	MODIFIER	LOC123384112-MITF	LOC123384112-MITF	intergenic_region	LOC123384112-MITF		-1	n.37041292C>A
chrA2	37041434	G	A	PASS	1/1	0/1	A	intergenic_region	MODIFIER	LOC123384112-MITF	LOC123384112-MITF	intergenic_region	LOC123384112-MITF		-1	n.37041434G>A
chrA2	37041750	G	GTTTA	PASS	1/1	0/1	GTTTA	intergenic_region	MODIFIER	LOC123384112-MITF	LOC123384112-MITF	intergenic_region	LOC123384112-MITF		-1	n.37041750_37041751insTTTA
chrA2	37041964	C	T	PASS	1/1	1/1	T	intergenic_region	MODIFIER	LOC123384112-MITF	LOC123384112-MITF	intergenic_region	LOC123384112-MITF		-1	n.37041964C>T
chrA2	37042010	C	T	PASS	1/1	0/1	T	intergenic_region	MODIFIER	LOC123384112-MITF	LOC123384112-MITF	intergenic_region	LOC123384112-MITF		-1	n.37042010C>T
chrA2	37042476	T	C	PASS	1/1	1/1	C	intergenic_region	MODIFIER	LOC123384112-MITF	LOC123384112-MITF	intergenic_region	LOC123384112-MITF		-1	n.37042476T>C
chrA2	37042713	A	G	PASS	1/1	1/1	G	intergenic_region	MODIFIER	LOC123384112-MITF	LOC123384112-MITF	intergenic_region	LOC123384112-MITF		-1	n.37042713A>G
chrA2	37043065	A	T	PASS	1/1	1/1	T	intergenic_region	MODIFIER	LOC123384112-MITF	LOC123384112-MITF	intergenic_region	LOC123384112-MITF		-1	n.37043065A>T
chrA2	37044416	G	A	PASS	1/1	0/1	A	intergenic_region	MODIFIER	LOC123384112-MITF	LOC123384112-MITF	intergenic_region	LOC123384112-MITF		-1	n.37044416G>A
chrA2	37044447	A	ATGG	PASS	1/1	1/1	ATGG	intergenic_region	MODIFIER	LOC123384112-MITF	LOC123384112-MITF	intergenic_region	LOC123384112-MITF		-1	n.37044447_37044448insTGG
chrA2	37044523	G	A	PASS	1/1	0/1	A	intergenic_region	MODIFIER	LOC123384112-MITF	LOC123384112-MITF	intergenic_region	LOC123384112-MITF		-1	n.37044523G>A
chrA2	37044775	G	A	PASS	1/1	1/1	A	intergenic_region	MODIFIER	LOC123384112-MITF	LOC123384112-MITF	intergenic_region	LOC123384112-MITF		-1	n.37044775G>A
chrA2	37044976	C	T	PASS	1/1	0/1	T	intergenic_region	MODIFIER	LOC123384112-MITF	LOC123384112-MITF	intergenic_region	LOC123384112-MITF		-1	n.37044976C>T
chrA2	37045004	A	G	PASS	1/1	0/1	G	intergenic_region	MODIFIER	LOC123384112-MITF	LOC123384112-MITF	intergenic_region	LOC123384112-MITF		-1	n.37045004A>G
chrA2	37045075	TA	T	PASS	1/1	0/1	T	intergenic_region	MODIFIER	LOC123384112-MITF	LOC123384112-MITF	intergenic_region	LOC123384112-MITF		-1	n.37045076delA
chrA2	37045110	A	G	PASS	1/1	0/1	G	intergenic_region	MODIFIER	LOC123384112-MITF	LOC123384112-MITF	intergenic_region	LOC123384112-MITF		-1	n.37045110A>G
chrA2	37045134	G	A	PASS	1/1	0/1	A	intergenic_region	MODIFIER	LOC123384112-MITF	LOC123384112-MITF	intergenic_region	LOC123384112-MITF		-1	n.37045134G>A
chrA2	37045211	T	C	PASS	1/1	0/1	C	intergenic_region	MODIFIER	LOC123384112-MITF	LOC123384112-MITF	intergenic_region	LOC123384112-MITF		-1	n.37045211T>C
chrA2	37045382	C	T	PASS	1/1	0/1	T	intergenic_region	MODIFIER	LOC123384112-MITF	LOC123384112-MITF	intergenic_region	LOC123384112-MITF		-1	n.37045382C>T
chrA2	37045501	TA	T	PASS	1/1	0/1	T	intergenic_region	MODIFIER	LOC123384112-MITF	LOC123384112-MITF	intergenic_region	LOC123384112-MITF		-1	n.37045502delA
chrA2	37046000	T	C	PASS	1/1	1/1	C	intergenic_region	MODIFIER	LOC123384112-MITF	LOC123384112-MITF	intergenic_region	LOC123384112-MITF		-1	n.37046000T>C
chrA2	37047195	T	C	PASS	1/1	1/1	C	intergenic_region	MODIFIER	LOC123384112-MITF	LOC123384112-MITF	intergenic_region	LOC123384112-MITF		-1	n.37047195T>C
chrA2	37047469	T	G	PASS	1/1	1/1	G	intergenic_region	MODIFIER	LOC123384112-MITF	LOC123384112-MITF	intergenic_region	LOC123384112-MITF		-1	n.37047469T>G
chrA2	37048409	AG	A	PASS	1/1	0/1	A	intergenic_region	MODIFIER	LOC123384112-MITF	LOC123384112-MITF	intergenic_region	LOC123384112-MITF		-1	n.37048410delG
chrA2	37048453	A	G	PASS	1/1	0/1	G	intergenic_region	MODIFIER	LOC123384112-MITF	LOC123384112-MITF	intergenic_region	LOC123384112-MITF		-1	n.37048453A>G
chrA2	37048828	A	C	PASS	1/1	0/1	C	intergenic_region	MODIFIER	LOC123384112-MITF	LOC123384112-MITF	intergenic_region	LOC123384112-MITF		-1	n.37048828A>C
chrA2	37049267	T	A	PASS	1/1	1/1	A	intergenic_region	MODIFIER	LOC123384112-MITF	LOC123384112-MITF	intergenic_region	LOC123384112-MITF		-1	n.37049267T>A
chrA2	37049309	A	G	PASS	1/1	1/1	G	intergenic_region	MODIFIER	LOC123384112-MITF	LOC123384112-MITF	intergenic_region	LOC123384112-MITF		-1	n.37049309A>G
chrA2	37050103	G	A	PASS	1/1	0/1	A	intergenic_region	MODIFIER	LOC123384112-MITF	LOC123384112-MITF	intergenic_region	LOC123384112-MITF		-1	n.37050103G>A
chrA2	37050584	C	T	PASS	1/1	0/1	T	intergenic_region	MODIFIER	LOC123384112-MITF	LOC123384112-MITF	intergenic_region	LOC123384112-MITF		-1	n.37050584C>T
chrA2	37050643	A	G	GATKstd;MQ40	1/1	0/1	G	intergenic_region	MODIFIER	LOC123384112-MITF	LOC123384112-MITF	intergenic_region	LOC123384112-MITF		-1	n.37050643A>G
chrA2	37051030	A	G	GATKstd;LowQualSNP;MQ40	1/1	1/1	G	intergenic_region	MODIFIER	LOC123384112-MITF	LOC123384112-MITF	intergenic_region	LOC123384112-MITF		-1	n.37051030A>G
chrA2	37051663	A	G	GATKstd;MQ40	0/1	0/1	G	intergenic_region	MODIFIER	LOC123384112-MITF	LOC123384112-MITF	intergenic_region	LOC123384112-MITF		-1	n.37051663A>G
chrA2	37051977	C	T	GATKstd;LowQualSNP;MQ40	0/1	0/1	T	intergenic_region	MODIFIER	LOC123384112-MITF	LOC123384112-MITF	intergenic_region	LOC123384112-MITF		-1	n.37051977C>T
chrA2	37052053	T	A	GATKstd;MQ40	1/1	0/1	A	intergenic_region	MODIFIER	LOC123384112-MITF	LOC123384112-MITF	intergenic_region	LOC123384112-MITF		-1	n.37052053T>A
chrA2	37052239	G	A	GATKstd;MQ40	0/1	0/1	A	intergenic_region	MODIFIER	LOC123384112-MITF	LOC123384112-MITF	intergenic_region	LOC123384112-MITF		-1	n.37052239G>A
chrA2	37052436	T	C	PASS	0/1	0/1	C	intergenic_region	MODIFIER	LOC123384112-MITF	LOC123384112-MITF	intergenic_region	LOC123384112-MITF		-1	n.37052436T>C
chrA2	37052882	TG	T	PASS	1/1	1/1	T	intergenic_region	MODIFIER	LOC123384112-MITF	LOC123384112-MITF	intergenic_region	LOC123384112-MITF		-1	n.37052883delG
chrA2	37052891	G	A	GATKstd;MQ40	0/1	0/1	A	intergenic_region	MODIFIER	LOC123384112-MITF	LOC123384112-MITF	intergenic_region	LOC123384112-MITF		-1	n.37052891G>A
chrA2	37052971	T	G	GATKstd;MQ40	0/1	0/1	G	intergenic_region	MODIFIER	LOC123384112-MITF	LOC123384112-MITF	intergenic_region	LOC123384112-MITF		-1	n.37052971T>G
chrA2	37052994	AC	A	PASS	0/1	0/1	A	intergenic_region	MODIFIER	LOC123384112-MITF	LOC123384112-MITF	intergenic_region	LOC123384112-MITF		-1	n.37052995delC
chrA2	37053429	G	T	GATKstd;MQ40	1/1	0/1	T	intergenic_region	MODIFIER	LOC123384112-MITF	LOC123384112-MITF	intergenic_region	LOC123384112-MITF		-1	n.37053429G>T
chrA2	37053457	TTGAG	T	PASS	1/1	0/1	T	intergenic_region	MODIFIER	LOC123384112-MITF	LOC123384112-MITF	intergenic_region	LOC123384112-MITF		-1	n.37053458_37053461delTGAG
chrA2	37053597	T	TAAAC	PASS	0/1	0/1	TAAAC	intergenic_region	MODIFIER	LOC123384112-MITF	LOC123384112-MITF	intergenic_region	LOC123384112-MITF		-1	n.37053597_37053598insAAAC
chrA2	37053624	A	G	GATKstd;MQ40	0/1	0/1	G	intergenic_region	MODIFIER	LOC123384112-MITF	LOC123384112-MITF	intergenic_region	LOC123384112-MITF		-1	n.37053624A>G
chrA2	37054549	A	C	GATKstd;MQ40	0/1	0/1	C	intergenic_region	MODIFIER	LOC123384112-MITF	LOC123384112-MITF	intergenic_region	LOC123384112-MITF		-1	n.37054549A>C
chrA2	37055019	G	A	GATKstd;MQ40	0/1	0/1	A	intergenic_region	MODIFIER	LOC123384112-MITF	LOC123384112-MITF	intergenic_region	LOC123384112-MITF		-1	n.37055019G>A
chrA2	37055301	A	G	GATKstd;QD2	0/1	0/1	G	intergenic_region	MODIFIER	LOC123384112-MITF	LOC123384112-MITF	intergenic_region	LOC123384112-MITF		-1	n.37055301A>G
chrA2	37055508	TATATATATATATATAAAA	T	GATKIndelStd;QD2	0/1	0/1	T	intergenic_region	MODIFIER	LOC123384112-MITF	LOC123384112-MITF	intergenic_region	LOC123384112-MITF		-1	n.37055509_37055526delATATATATATATATAAAA
chrA2	37055537	A	G	PASS	0/1	0/1	G	intergenic_region	MODIFIER	LOC123384112-MITF	LOC123384112-MITF	intergenic_region	LOC123384112-MITF		-1	n.37055537A>G
chrA2	37055583	G	A	PASS	0/1	0/1	A	intergenic_region	MODIFIER	LOC123384112-MITF	LOC123384112-MITF	intergenic_region	LOC123384112-MITF		-1	n.37055583G>A
chrA2	37055646	G	A	PASS	0/1	0/1	A	intergenic_region	MODIFIER	LOC123384112-MITF	LOC123384112-MITF	intergenic_region	LOC123384112-MITF		-1	n.37055646G>A
chrA2	37055677	G	A	PASS	0/1	0/1	A	intergenic_region	MODIFIER	LOC123384112-MITF	LOC123384112-MITF	intergenic_region	LOC123384112-MITF		-1	n.37055677G>A
chrA2	37055704	T	G	PASS	0/1	0/1	G	intergenic_region	MODIFIER	LOC123384112-MITF	LOC123384112-MITF	intergenic_region	LOC123384112-MITF		-1	n.37055704T>G
chrA2	37055730	G	GC	PASS	0/1	0/1	GC	intergenic_region	MODIFIER	LOC123384112-MITF	LOC123384112-MITF	intergenic_region	LOC123384112-MITF		-1	n.37055730_37055731insC
chrA2	37055791	A	T	GATKstd;MQ40	0/1	0/1	T	intergenic_region	MODIFIER	LOC123384112-MITF	LOC123384112-MITF	intergenic_region	LOC123384112-MITF		-1	n.37055791A>T
chrA2	37055792	T	TTTTTGAAGGG	PASS	0/1	0/1	TTTTTGAAGGG	intergenic_region	MODIFIER	LOC123384112-MITF	LOC123384112-MITF	intergenic_region	LOC123384112-MITF		-1	n.37055792_37055793insTTTTGAAGGG
chrA2	37055793	C	T	GATKstd;MQ40	0/1	0/1	T	intergenic_region	MODIFIER	LOC123384112-MITF	LOC123384112-MITF	intergenic_region	LOC123384112-MITF		-1	n.37055793C>T
chrA2	37056350	G	A	GATKstd;MQ40	0/1	0/1	A	intergenic_region	MODIFIER	LOC123384112-MITF	LOC123384112-MITF	intergenic_region	LOC123384112-MITF		-1	n.37056350G>A
chrA2	37056611	G	T	GATKstd;LowQualSNP;MQ40	1/1	1/1	T	intergenic_region	MODIFIER	LOC123384112-MITF	LOC123384112-MITF	intergenic_region	LOC123384112-MITF		-1	n.37056611G>T
chrA2	37056611	G	T	GATKstd;LowQualSNP;MQ40	1/1	1/1	T	upstream_gene_variant	MODIFIER	MITF	MITF	transcript	XM_045051853.1	protein_coding	-1	c.-4977G>T
chrA2	37056611	G	T	GATKstd;LowQualSNP;MQ40	1/1	1/1	T	upstream_gene_variant	MODIFIER	MITF	MITF	transcript	XM_045051854.1	protein_coding	-1	c.-4977G>T
chrA2	37056611	G	T	GATKstd;LowQualSNP;MQ40	1/1	1/1	T	upstream_gene_variant	MODIFIER	MITF	MITF	transcript	XM_045051855.1	protein_coding	-1	c.-4977G>T
chrA2	37056611	G	T	GATKstd;LowQualSNP;MQ40	1/1	1/1	T	upstream_gene_variant	MODIFIER	MITF	MITF	transcript	XM_045051856.1	protein_coding	-1	c.-4977G>T
chrA2	37056611	G	T	GATKstd;LowQualSNP;MQ40	1/1	1/1	T	upstream_gene_variant	MODIFIER	MITF	MITF	transcript	XM_045051859.1	protein_coding	-1	c.-4977G>T
chrA2	37056773	A	AG	PASS	0/1	0/1	AG	intergenic_region	MODIFIER	LOC123384112-MITF	LOC123384112-MITF	intergenic_region	LOC123384112-MITF		-1	n.37056773_37056774insG
chrA2	37056773	A	AG	PASS	0/1	0/1	AG	upstream_gene_variant	MODIFIER	MITF	MITF	transcript	XM_045051853.1	protein_coding	-1	c.-4815_-4814insG
chrA2	37056773	A	AG	PASS	0/1	0/1	AG	upstream_gene_variant	MODIFIER	MITF	MITF	transcript	XM_045051854.1	protein_coding	-1	c.-4815_-4814insG
chrA2	37056773	A	AG	PASS	0/1	0/1	AG	upstream_gene_variant	MODIFIER	MITF	MITF	transcript	XM_045051855.1	protein_coding	-1	c.-4815_-4814insG
chrA2	37056773	A	AG	PASS	0/1	0/1	AG	upstream_gene_variant	MODIFIER	MITF	MITF	transcript	XM_045051856.1	protein_coding	-1	c.-4815_-4814insG
chrA2	37056773	A	AG	PASS	0/1	0/1	AG	upstream_gene_variant	MODIFIER	MITF	MITF	transcript	XM_045051859.1	protein_coding	-1	c.-4815_-4814insG
chrA2	37057081	T	G	GATKstd;MQ40	0/1	0/1	G	intergenic_region	MODIFIER	LOC123384112-MITF	LOC123384112-MITF	intergenic_region	LOC123384112-MITF		-1	n.37057081T>G
chrA2	37057081	T	G	GATKstd;MQ40	0/1	0/1	G	upstream_gene_variant	MODIFIER	MITF	MITF	transcript	XM_045051853.1	protein_coding	-1	c.-4507T>G
chrA2	37057081	T	G	GATKstd;MQ40	0/1	0/1	G	upstream_gene_variant	MODIFIER	MITF	MITF	transcript	XM_045051854.1	protein_coding	-1	c.-4507T>G
chrA2	37057081	T	G	GATKstd;MQ40	0/1	0/1	G	upstream_gene_variant	MODIFIER	MITF	MITF	transcript	XM_045051855.1	protein_coding	-1	c.-4507T>G
chrA2	37057081	T	G	GATKstd;MQ40	0/1	0/1	G	upstream_gene_variant	MODIFIER	MITF	MITF	transcript	XM_045051856.1	protein_coding	-1	c.-4507T>G
chrA2	37057081	T	G	GATKstd;MQ40	0/1	0/1	G	upstream_gene_variant	MODIFIER	MITF	MITF	transcript	XM_045051859.1	protein_coding	-1	c.-4507T>G
chrA2	37057485	C	CT	PASS	1/1	1/1	CT	intergenic_region	MODIFIER	LOC123384112-MITF	LOC123384112-MITF	intergenic_region	LOC123384112-MITF		-1	n.37057485_37057486insT
chrA2	37057485	C	CT	PASS	1/1	1/1	CT	upstream_gene_variant	MODIFIER	MITF	MITF	transcript	XM_045051853.1	protein_coding	-1	c.-4103_-4102insT
chrA2	37057485	C	CT	PASS	1/1	1/1	CT	upstream_gene_variant	MODIFIER	MITF	MITF	transcript	XM_045051854.1	protein_coding	-1	c.-4103_-4102insT
chrA2	37057485	C	CT	PASS	1/1	1/1	CT	upstream_gene_variant	MODIFIER	MITF	MITF	transcript	XM_045051855.1	protein_coding	-1	c.-4103_-4102insT
chrA2	37057485	C	CT	PASS	1/1	1/1	CT	upstream_gene_variant	MODIFIER	MITF	MITF	transcript	XM_045051856.1	protein_coding	-1	c.-4103_-4102insT
chrA2	37057485	C	CT	PASS	1/1	1/1	CT	upstream_gene_variant	MODIFIER	MITF	MITF	transcript	XM_045051859.1	protein_coding	-1	c.-4103_-4102insT
chrA2	37058154	A	G	GATKstd;MQ40	0/1	0/1	G	intergenic_region	MODIFIER	LOC123384112-MITF	LOC123384112-MITF	intergenic_region	LOC123384112-MITF		-1	n.37058154A>G
chrA2	37058154	A	G	GATKstd;MQ40	0/1	0/1	G	upstream_gene_variant	MODIFIER	MITF	MITF	transcript	XM_045051853.1	protein_coding	-1	c.-3434A>G
chrA2	37058154	A	G	GATKstd;MQ40	0/1	0/1	G	upstream_gene_variant	MODIFIER	MITF	MITF	transcript	XM_045051854.1	protein_coding	-1	c.-3434A>G
chrA2	37058154	A	G	GATKstd;MQ40	0/1	0/1	G	upstream_gene_variant	MODIFIER	MITF	MITF	transcript	XM_045051855.1	protein_coding	-1	c.-3434A>G
chrA2	37058154	A	G	GATKstd;MQ40	0/1	0/1	G	upstream_gene_variant	MODIFIER	MITF	MITF	transcript	XM_045051856.1	protein_coding	-1	c.-3434A>G
chrA2	37058154	A	G	GATKstd;MQ40	0/1	0/1	G	upstream_gene_variant	MODIFIER	MITF	MITF	transcript	XM_045051859.1	protein_coding	-1	c.-3434A>G
chrA2	37058371	C	A	GATKstd;LowQualSNP;MQ40	0/1	0/1	A	intergenic_region	MODIFIER	LOC123384112-MITF	LOC123384112-MITF	intergenic_region	LOC123384112-MITF		-1	n.37058371C>A
chrA2	37058371	C	A	GATKstd;LowQualSNP;MQ40	0/1	0/1	A	upstream_gene_variant	MODIFIER	MITF	MITF	transcript	XM_045051853.1	protein_coding	-1	c.-3217C>A
chrA2	37058371	C	A	GATKstd;LowQualSNP;MQ40	0/1	0/1	A	upstream_gene_variant	MODIFIER	MITF	MITF	transcript	XM_045051854.1	protein_coding	-1	c.-3217C>A
chrA2	37058371	C	A	GATKstd;LowQualSNP;MQ40	0/1	0/1	A	upstream_gene_variant	MODIFIER	MITF	MITF	transcript	XM_045051855.1	protein_coding	-1	c.-3217C>A
chrA2	37058371	C	A	GATKstd;LowQualSNP;MQ40	0/1	0/1	A	upstream_gene_variant	MODIFIER	MITF	MITF	transcript	XM_045051856.1	protein_coding	-1	c.-3217C>A
chrA2	37058371	C	A	GATKstd;LowQualSNP;MQ40	0/1	0/1	A	upstream_gene_variant	MODIFIER	MITF	MITF	transcript	XM_045051859.1	protein_coding	-1	c.-3217C>A
chrA2	37058533	T	C	GATKstd;LowQualSNP;MQ40	0/1	0/1	C	intergenic_region	MODIFIER	LOC123384112-MITF	LOC123384112-MITF	intergenic_region	LOC123384112-MITF		-1	n.37058533T>C
chrA2	37058533	T	C	GATKstd;LowQualSNP;MQ40	0/1	0/1	C	upstream_gene_variant	MODIFIER	MITF	MITF	transcript	XM_045051853.1	protein_coding	-1	c.-3055T>C
chrA2	37058533	T	C	GATKstd;LowQualSNP;MQ40	0/1	0/1	C	upstream_gene_variant	MODIFIER	MITF	MITF	transcript	XM_045051854.1	protein_coding	-1	c.-3055T>C
chrA2	37058533	T	C	GATKstd;LowQualSNP;MQ40	0/1	0/1	C	upstream_gene_variant	MODIFIER	MITF	MITF	transcript	XM_045051855.1	protein_coding	-1	c.-3055T>C
chrA2	37058533	T	C	GATKstd;LowQualSNP;MQ40	0/1	0/1	C	upstream_gene_variant	MODIFIER	MITF	MITF	transcript	XM_045051856.1	protein_coding	-1	c.-3055T>C
chrA2	37058533	T	C	GATKstd;LowQualSNP;MQ40	0/1	0/1	C	upstream_gene_variant	MODIFIER	MITF	MITF	transcript	XM_045051859.1	protein_coding	-1	c.-3055T>C
chrA2	37058574	A	C	GATKstd;LowQualSNP;MQ40	1/1	0/1	C	intergenic_region	MODIFIER	LOC123384112-MITF	LOC123384112-MITF	intergenic_region	LOC123384112-MITF		-1	n.37058574A>C
chrA2	37058574	A	C	GATKstd;LowQualSNP;MQ40	1/1	0/1	C	upstream_gene_variant	MODIFIER	MITF	MITF	transcript	XM_045051853.1	protein_coding	-1	c.-3014A>C
chrA2	37058574	A	C	GATKstd;LowQualSNP;MQ40	1/1	0/1	C	upstream_gene_variant	MODIFIER	MITF	MITF	transcript	XM_045051854.1	protein_coding	-1	c.-3014A>C
chrA2	37058574	A	C	GATKstd;LowQualSNP;MQ40	1/1	0/1	C	upstream_gene_variant	MODIFIER	MITF	MITF	transcript	XM_045051855.1	protein_coding	-1	c.-3014A>C
chrA2	37058574	A	C	GATKstd;LowQualSNP;MQ40	1/1	0/1	C	upstream_gene_variant	MODIFIER	MITF	MITF	transcript	XM_045051856.1	protein_coding	-1	c.-3014A>C
chrA2	37058574	A	C	GATKstd;LowQualSNP;MQ40	1/1	0/1	C	upstream_gene_variant	MODIFIER	MITF	MITF	transcript	XM_045051859.1	protein_coding	-1	c.-3014A>C
chrA2	37058676	C	T	GATKstd;MQ40	1/1	0/1	T	intergenic_region	MODIFIER	LOC123384112-MITF	LOC123384112-MITF	intergenic_region	LOC123384112-MITF		-1	n.37058676C>T
chrA2	37058676	C	T	GATKstd;MQ40	1/1	0/1	T	upstream_gene_variant	MODIFIER	MITF	MITF	transcript	XM_045051853.1	protein_coding	-1	c.-2912C>T
chrA2	37058676	C	T	GATKstd;MQ40	1/1	0/1	T	upstream_gene_variant	MODIFIER	MITF	MITF	transcript	XM_045051854.1	protein_coding	-1	c.-2912C>T
chrA2	37058676	C	T	GATKstd;MQ40	1/1	0/1	T	upstream_gene_variant	MODIFIER	MITF	MITF	transcript	XM_045051855.1	protein_coding	-1	c.-2912C>T
chrA2	37058676	C	T	GATKstd;MQ40	1/1	0/1	T	upstream_gene_variant	MODIFIER	MITF	MITF	transcript	XM_045051856.1	protein_coding	-1	c.-2912C>T
chrA2	37058676	C	T	GATKstd;MQ40	1/1	0/1	T	upstream_gene_variant	MODIFIER	MITF	MITF	transcript	XM_045051859.1	protein_coding	-1	c.-2912C>T
chrA2	37059112	T	G	GATKstd;MQ40	0/1	0/1	G	intergenic_region	MODIFIER	LOC123384112-MITF	LOC123384112-MITF	intergenic_region	LOC123384112-MITF		-1	n.37059112T>G
chrA2	37059112	T	G	GATKstd;MQ40	0/1	0/1	G	upstream_gene_variant	MODIFIER	MITF	MITF	transcript	XM_045051853.1	protein_coding	-1	c.-2476T>G
chrA2	37059112	T	G	GATKstd;MQ40	0/1	0/1	G	upstream_gene_variant	MODIFIER	MITF	MITF	transcript	XM_045051854.1	protein_coding	-1	c.-2476T>G
chrA2	37059112	T	G	GATKstd;MQ40	0/1	0/1	G	upstream_gene_variant	MODIFIER	MITF	MITF	transcript	XM_045051855.1	protein_coding	-1	c.-2476T>G
chrA2	37059112	T	G	GATKstd;MQ40	0/1	0/1	G	upstream_gene_variant	MODIFIER	MITF	MITF	transcript	XM_045051856.1	protein_coding	-1	c.-2476T>G
chrA2	37059112	T	G	GATKstd;MQ40	0/1	0/1	G	upstream_gene_variant	MODIFIER	MITF	MITF	transcript	XM_045051859.1	protein_coding	-1	c.-2476T>G
chrA2	37059699	T	C	GATKstd;LowQualSNP;MQ40	0/1	0/1	C	intergenic_region	MODIFIER	LOC123384112-MITF	LOC123384112-MITF	intergenic_region	LOC123384112-MITF		-1	n.37059699T>C
chrA2	37059699	T	C	GATKstd;LowQualSNP;MQ40	0/1	0/1	C	upstream_gene_variant	MODIFIER	MITF	MITF	transcript	XM_045051853.1	protein_coding	-1	c.-1889T>C
chrA2	37059699	T	C	GATKstd;LowQualSNP;MQ40	0/1	0/1	C	upstream_gene_variant	MODIFIER	MITF	MITF	transcript	XM_045051854.1	protein_coding	-1	c.-1889T>C
chrA2	37059699	T	C	GATKstd;LowQualSNP;MQ40	0/1	0/1	C	upstream_gene_variant	MODIFIER	MITF	MITF	transcript	XM_045051855.1	protein_coding	-1	c.-1889T>C
chrA2	37059699	T	C	GATKstd;LowQualSNP;MQ40	0/1	0/1	C	upstream_gene_variant	MODIFIER	MITF	MITF	transcript	XM_045051856.1	protein_coding	-1	c.-1889T>C
chrA2	37059699	T	C	GATKstd;LowQualSNP;MQ40	0/1	0/1	C	upstream_gene_variant	MODIFIER	MITF	MITF	transcript	XM_045051859.1	protein_coding	-1	c.-1889T>C
chrA2	37060289	T	C	GATKstd;MQ40	0/1	0/1	C	intergenic_region	MODIFIER	LOC123384112-MITF	LOC123384112-MITF	intergenic_region	LOC123384112-MITF		-1	n.37060289T>C
chrA2	37060289	T	C	GATKstd;MQ40	0/1	0/1	C	upstream_gene_variant	MODIFIER	MITF	MITF	transcript	XM_045051853.1	protein_coding	-1	c.-1299T>C
chrA2	37060289	T	C	GATKstd;MQ40	0/1	0/1	C	upstream_gene_variant	MODIFIER	MITF	MITF	transcript	XM_045051854.1	protein_coding	-1	c.-1299T>C
chrA2	37060289	T	C	GATKstd;MQ40	0/1	0/1	C	upstream_gene_variant	MODIFIER	MITF	MITF	transcript	XM_045051855.1	protein_coding	-1	c.-1299T>C
chrA2	37060289	T	C	GATKstd;MQ40	0/1	0/1	C	upstream_gene_variant	MODIFIER	MITF	MITF	transcript	XM_045051856.1	protein_coding	-1	c.-1299T>C
chrA2	37060289	T	C	GATKstd;MQ40	0/1	0/1	C	upstream_gene_variant	MODIFIER	MITF	MITF	transcript	XM_045051859.1	protein_coding	-1	c.-1299T>C
chrA2	37060742	C	G	GATKstd;LowQualSNP;MQ40	1/1	0/1	G	intergenic_region	MODIFIER	LOC123384112-MITF	LOC123384112-MITF	intergenic_region	LOC123384112-MITF		-1	n.37060742C>G
chrA2	37060742	C	G	GATKstd;LowQualSNP;MQ40	1/1	0/1	G	upstream_gene_variant	MODIFIER	MITF	MITF	transcript	XM_045051853.1	protein_coding	-1	c.-846C>G
chrA2	37060742	C	G	GATKstd;LowQualSNP;MQ40	1/1	0/1	G	upstream_gene_variant	MODIFIER	MITF	MITF	transcript	XM_045051854.1	protein_coding	-1	c.-846C>G
chrA2	37060742	C	G	GATKstd;LowQualSNP;MQ40	1/1	0/1	G	upstream_gene_variant	MODIFIER	MITF	MITF	transcript	XM_045051855.1	protein_coding	-1	c.-846C>G
chrA2	37060742	C	G	GATKstd;LowQualSNP;MQ40	1/1	0/1	G	upstream_gene_variant	MODIFIER	MITF	MITF	transcript	XM_045051856.1	protein_coding	-1	c.-846C>G
chrA2	37060742	C	G	GATKstd;LowQualSNP;MQ40	1/1	0/1	G	upstream_gene_variant	MODIFIER	MITF	MITF	transcript	XM_045051859.1	protein_coding	-1	c.-846C>G
chrA2	37061064	T	TAAA	PASS	1/1	0/1	TAAA	intergenic_region	MODIFIER	LOC123384112-MITF	LOC123384112-MITF	intergenic_region	LOC123384112-MITF		-1	n.37061064_37061065insAAA
chrA2	37061064	T	TAAA	PASS	1/1	0/1	TAAA	upstream_gene_variant	MODIFIER	MITF	MITF	transcript	XM_045051853.1	protein_coding	-1	c.-524_-523insAAA
chrA2	37061064	T	TAAA	PASS	1/1	0/1	TAAA	upstream_gene_variant	MODIFIER	MITF	MITF	transcript	XM_045051854.1	protein_coding	-1	c.-524_-523insAAA
chrA2	37061064	T	TAAA	PASS	1/1	0/1	TAAA	upstream_gene_variant	MODIFIER	MITF	MITF	transcript	XM_045051855.1	protein_coding	-1	c.-524_-523insAAA
chrA2	37061064	T	TAAA	PASS	1/1	0/1	TAAA	upstream_gene_variant	MODIFIER	MITF	MITF	transcript	XM_045051856.1	protein_coding	-1	c.-524_-523insAAA
chrA2	37061064	T	TAAA	PASS	1/1	0/1	TAAA	upstream_gene_variant	MODIFIER	MITF	MITF	transcript	XM_045051859.1	protein_coding	-1	c.-524_-523insAAA
chrA2	37062063	GT	G	PASS	0/1	0/1	G	intron_variant	MODIFIER	MITF	MITF	transcript	XM_045051853.1	protein_coding	1	c.104+373delT
chrA2	37062063	GT	G	PASS	0/1	0/1	G	intron_variant	MODIFIER	MITF	MITF	transcript	XM_045051854.1	protein_coding	1	c.104+373delT
chrA2	37062063	GT	G	PASS	0/1	0/1	G	intron_variant	MODIFIER	MITF	MITF	transcript	XM_045051855.1	protein_coding	1	c.104+373delT
chrA2	37062063	GT	G	PASS	0/1	0/1	G	intron_variant	MODIFIER	MITF	MITF	transcript	XM_045051856.1	protein_coding	1	c.104+373delT
chrA2	37062063	GT	G	PASS	0/1	0/1	G	intron_variant	MODIFIER	MITF	MITF	transcript	XM_045051859.1	protein_coding	1	c.104+373delT
chrA2	37062069	G	A	GATKstd;MQ40	0/1	0/1	A	intron_variant	MODIFIER	MITF	MITF	transcript	XM_045051853.1	protein_coding	1	c.104+378G>A
chrA2	37062069	G	A	GATKstd;MQ40	0/1	0/1	A	intron_variant	MODIFIER	MITF	MITF	transcript	XM_045051854.1	protein_coding	1	c.104+378G>A
chrA2	37062069	G	A	GATKstd;MQ40	0/1	0/1	A	intron_variant	MODIFIER	MITF	MITF	transcript	XM_045051855.1	protein_coding	1	c.104+378G>A
chrA2	37062069	G	A	GATKstd;MQ40	0/1	0/1	A	intron_variant	MODIFIER	MITF	MITF	transcript	XM_045051856.1	protein_coding	1	c.104+378G>A
chrA2	37062069	G	A	GATKstd;MQ40	0/1	0/1	A	intron_variant	MODIFIER	MITF	MITF	transcript	XM_045051859.1	protein_coding	1	c.104+378G>A
chrA2	37062379	GA	G	PASS	0/1	0/1	G	intron_variant	MODIFIER	MITF	MITF	transcript	XM_045051853.1	protein_coding	1	c.104+689delA
chrA2	37062379	GA	G	PASS	0/1	0/1	G	intron_variant	MODIFIER	MITF	MITF	transcript	XM_045051854.1	protein_coding	1	c.104+689delA
chrA2	37062379	GA	G	PASS	0/1	0/1	G	intron_variant	MODIFIER	MITF	MITF	transcript	XM_045051855.1	protein_coding	1	c.104+689delA
chrA2	37062379	GA	G	PASS	0/1	0/1	G	intron_variant	MODIFIER	MITF	MITF	transcript	XM_045051856.1	protein_coding	1	c.104+689delA
chrA2	37062379	GA	G	PASS	0/1	0/1	G	intron_variant	MODIFIER	MITF	MITF	transcript	XM_045051859.1	protein_coding	1	c.104+689delA
chrA2	37062660	T	C	GATKstd;LowQualSNP;MQ40	1/1	0/1	C	intron_variant	MODIFIER	MITF	MITF	transcript	XM_045051853.1	protein_coding	1	c.104+969T>C
chrA2	37062660	T	C	GATKstd;LowQualSNP;MQ40	1/1	0/1	C	intron_variant	MODIFIER	MITF	MITF	transcript	XM_045051854.1	protein_coding	1	c.104+969T>C
chrA2	37062660	T	C	GATKstd;LowQualSNP;MQ40	1/1	0/1	C	intron_variant	MODIFIER	MITF	MITF	transcript	XM_045051855.1	protein_coding	1	c.104+969T>C
chrA2	37062660	T	C	GATKstd;LowQualSNP;MQ40	1/1	0/1	C	intron_variant	MODIFIER	MITF	MITF	transcript	XM_045051856.1	protein_coding	1	c.104+969T>C
chrA2	37062660	T	C	GATKstd;LowQualSNP;MQ40	1/1	0/1	C	intron_variant	MODIFIER	MITF	MITF	transcript	XM_045051859.1	protein_coding	1	c.104+969T>C
chrA2	37062732	T	G	GATKstd;LowQualSNP;MQ40	1/1	1/1	G	intron_variant	MODIFIER	MITF	MITF	transcript	XM_045051853.1	protein_coding	1	c.104+1041T>G
chrA2	37062732	T	G	GATKstd;LowQualSNP;MQ40	1/1	1/1	G	intron_variant	MODIFIER	MITF	MITF	transcript	XM_045051854.1	protein_coding	1	c.104+1041T>G
chrA2	37062732	T	G	GATKstd;LowQualSNP;MQ40	1/1	1/1	G	intron_variant	MODIFIER	MITF	MITF	transcript	XM_045051855.1	protein_coding	1	c.104+1041T>G
chrA2	37062732	T	G	GATKstd;LowQualSNP;MQ40	1/1	1/1	G	intron_variant	MODIFIER	MITF	MITF	transcript	XM_045051856.1	protein_coding	1	c.104+1041T>G
chrA2	37062732	T	G	GATKstd;LowQualSNP;MQ40	1/1	1/1	G	intron_variant	MODIFIER	MITF	MITF	transcript	XM_045051859.1	protein_coding	1	c.104+1041T>G
chrA2	37065407	C	T	GATKstd;MQ40	1/1	1/1	T	intron_variant	MODIFIER	MITF	MITF	transcript	XM_045051853.1	protein_coding	1	c.104+3716C>T
chrA2	37065407	C	T	GATKstd;MQ40	1/1	1/1	T	intron_variant	MODIFIER	MITF	MITF	transcript	XM_045051854.1	protein_coding	1	c.104+3716C>T
chrA2	37065407	C	T	GATKstd;MQ40	1/1	1/1	T	intron_variant	MODIFIER	MITF	MITF	transcript	XM_045051855.1	protein_coding	1	c.104+3716C>T
chrA2	37065407	C	T	GATKstd;MQ40	1/1	1/1	T	intron_variant	MODIFIER	MITF	MITF	transcript	XM_045051856.1	protein_coding	1	c.104+3716C>T
chrA2	37065407	C	T	GATKstd;MQ40	1/1	1/1	T	intron_variant	MODIFIER	MITF	MITF	transcript	XM_045051859.1	protein_coding	1	c.104+3716C>T
chrA2	37065666	T	A	GATKstd;MQ40	1/1	1/1	A	intron_variant	MODIFIER	MITF	MITF	transcript	XM_045051853.1	protein_coding	1	c.104+3975T>A
chrA2	37065666	T	A	GATKstd;MQ40	1/1	1/1	A	intron_variant	MODIFIER	MITF	MITF	transcript	XM_045051854.1	protein_coding	1	c.104+3975T>A
chrA2	37065666	T	A	GATKstd;MQ40	1/1	1/1	A	intron_variant	MODIFIER	MITF	MITF	transcript	XM_045051855.1	protein_coding	1	c.104+3975T>A
chrA2	37065666	T	A	GATKstd;MQ40	1/1	1/1	A	intron_variant	MODIFIER	MITF	MITF	transcript	XM_045051856.1	protein_coding	1	c.104+3975T>A
chrA2	37065666	T	A	GATKstd;MQ40	1/1	1/1	A	intron_variant	MODIFIER	MITF	MITF	transcript	XM_045051859.1	protein_coding	1	c.104+3975T>A
chrA2	37065795	A	C	GATKstd;MQ40	1/1	0/1	C	intron_variant	MODIFIER	MITF	MITF	transcript	XM_045051853.1	protein_coding	1	c.104+4104A>C
chrA2	37065795	A	C	GATKstd;MQ40	1/1	0/1	C	intron_variant	MODIFIER	MITF	MITF	transcript	XM_045051854.1	protein_coding	1	c.104+4104A>C
chrA2	37065795	A	C	GATKstd;MQ40	1/1	0/1	C	intron_variant	MODIFIER	MITF	MITF	transcript	XM_045051855.1	protein_coding	1	c.104+4104A>C
chrA2	37065795	A	C	GATKstd;MQ40	1/1	0/1	C	intron_variant	MODIFIER	MITF	MITF	transcript	XM_045051856.1	protein_coding	1	c.104+4104A>C
chrA2	37065795	A	C	GATKstd;MQ40	1/1	0/1	C	intron_variant	MODIFIER	MITF	MITF	transcript	XM_045051859.1	protein_coding	1	c.104+4104A>C
chrA2	37067206	T	C	GATKstd;LowQualSNP;MQ40	0/1	0/1	C	intron_variant	MODIFIER	MITF	MITF	transcript	XM_045051853.1	protein_coding	1	c.104+5515T>C
chrA2	37067206	T	C	GATKstd;LowQualSNP;MQ40	0/1	0/1	C	intron_variant	MODIFIER	MITF	MITF	transcript	XM_045051854.1	protein_coding	1	c.104+5515T>C
chrA2	37067206	T	C	GATKstd;LowQualSNP;MQ40	0/1	0/1	C	intron_variant	MODIFIER	MITF	MITF	transcript	XM_045051855.1	protein_coding	1	c.104+5515T>C
chrA2	37067206	T	C	GATKstd;LowQualSNP;MQ40	0/1	0/1	C	intron_variant	MODIFIER	MITF	MITF	transcript	XM_045051856.1	protein_coding	1	c.104+5515T>C
chrA2	37067206	T	C	GATKstd;LowQualSNP;MQ40	0/1	0/1	C	intron_variant	MODIFIER	MITF	MITF	transcript	XM_045051859.1	protein_coding	1	c.104+5515T>C
chrA2	37067438	G	A	GATKstd;LowQualSNP;MQ40	1/1	1/1	A	intron_variant	MODIFIER	MITF	MITF	transcript	XM_045051853.1	protein_coding	1	c.104+5747G>A
chrA2	37067438	G	A	GATKstd;LowQualSNP;MQ40	1/1	1/1	A	intron_variant	MODIFIER	MITF	MITF	transcript	XM_045051854.1	protein_coding	1	c.104+5747G>A
chrA2	37067438	G	A	GATKstd;LowQualSNP;MQ40	1/1	1/1	A	intron_variant	MODIFIER	MITF	MITF	transcript	XM_045051855.1	protein_coding	1	c.104+5747G>A
chrA2	37067438	G	A	GATKstd;LowQualSNP;MQ40	1/1	1/1	A	intron_variant	MODIFIER	MITF	MITF	transcript	XM_045051856.1	protein_coding	1	c.104+5747G>A
chrA2	37067438	G	A	GATKstd;LowQualSNP;MQ40	1/1	1/1	A	intron_variant	MODIFIER	MITF	MITF	transcript	XM_045051859.1	protein_coding	1	c.104+5747G>A
chrA2	37067620	T	C	GATKstd;LowQualSNP;MQ40	1/1	0/1	C	intron_variant	MODIFIER	MITF	MITF	transcript	XM_045051853.1	protein_coding	1	c.104+5929T>C
chrA2	37067620	T	C	GATKstd;LowQualSNP;MQ40	1/1	0/1	C	intron_variant	MODIFIER	MITF	MITF	transcript	XM_045051854.1	protein_coding	1	c.104+5929T>C
chrA2	37067620	T	C	GATKstd;LowQualSNP;MQ40	1/1	0/1	C	intron_variant	MODIFIER	MITF	MITF	transcript	XM_045051855.1	protein_coding	1	c.104+5929T>C
chrA2	37067620	T	C	GATKstd;LowQualSNP;MQ40	1/1	0/1	C	intron_variant	MODIFIER	MITF	MITF	transcript	XM_045051856.1	protein_coding	1	c.104+5929T>C
chrA2	37067620	T	C	GATKstd;LowQualSNP;MQ40	1/1	0/1	C	intron_variant	MODIFIER	MITF	MITF	transcript	XM_045051859.1	protein_coding	1	c.104+5929T>C
chrA2	37067926	C	T	GATKstd;LowQualSNP;MQ40	1/1	0/1	T	intron_variant	MODIFIER	MITF	MITF	transcript	XM_045051853.1	protein_coding	1	c.104+6235C>T
chrA2	37067926	C	T	GATKstd;LowQualSNP;MQ40	1/1	0/1	T	intron_variant	MODIFIER	MITF	MITF	transcript	XM_045051854.1	protein_coding	1	c.104+6235C>T
chrA2	37067926	C	T	GATKstd;LowQualSNP;MQ40	1/1	0/1	T	intron_variant	MODIFIER	MITF	MITF	transcript	XM_045051855.1	protein_coding	1	c.104+6235C>T
chrA2	37067926	C	T	GATKstd;LowQualSNP;MQ40	1/1	0/1	T	intron_variant	MODIFIER	MITF	MITF	transcript	XM_045051856.1	protein_coding	1	c.104+6235C>T
chrA2	37067926	C	T	GATKstd;LowQualSNP;MQ40	1/1	0/1	T	intron_variant	MODIFIER	MITF	MITF	transcript	XM_045051859.1	protein_coding	1	c.104+6235C>T
chrA2	37067951	C	T	GATKstd;MQ40	1/1	0/1	T	intron_variant	MODIFIER	MITF	MITF	transcript	XM_045051853.1	protein_coding	1	c.104+6260C>T
chrA2	37067951	C	T	GATKstd;MQ40	1/1	0/1	T	intron_variant	MODIFIER	MITF	MITF	transcript	XM_045051854.1	protein_coding	1	c.104+6260C>T
chrA2	37067951	C	T	GATKstd;MQ40	1/1	0/1	T	intron_variant	MODIFIER	MITF	MITF	transcript	XM_045051855.1	protein_coding	1	c.104+6260C>T
chrA2	37067951	C	T	GATKstd;MQ40	1/1	0/1	T	intron_variant	MODIFIER	MITF	MITF	transcript	XM_045051856.1	protein_coding	1	c.104+6260C>T
chrA2	37067951	C	T	GATKstd;MQ40	1/1	0/1	T	intron_variant	MODIFIER	MITF	MITF	transcript	XM_045051859.1	protein_coding	1	c.104+6260C>T
chrA2	37068645	T	TG	PASS	0/1	0/1	TG	intron_variant	MODIFIER	MITF	MITF	transcript	XM_045051853.1	protein_coding	1	c.104+6954_104+6955insG
chrA2	37068645	T	TG	PASS	0/1	0/1	TG	intron_variant	MODIFIER	MITF	MITF	transcript	XM_045051854.1	protein_coding	1	c.104+6954_104+6955insG
chrA2	37068645	T	TG	PASS	0/1	0/1	TG	intron_variant	MODIFIER	MITF	MITF	transcript	XM_045051855.1	protein_coding	1	c.104+6954_104+6955insG
chrA2	37068645	T	TG	PASS	0/1	0/1	TG	intron_variant	MODIFIER	MITF	MITF	transcript	XM_045051856.1	protein_coding	1	c.104+6954_104+6955insG
chrA2	37068645	T	TG	PASS	0/1	0/1	TG	intron_variant	MODIFIER	MITF	MITF	transcript	XM_045051859.1	protein_coding	1	c.104+6954_104+6955insG
chrA2	37068647	T	TA	PASS	0/1	0/1	TA	intron_variant	MODIFIER	MITF	MITF	transcript	XM_045051853.1	protein_coding	1	c.104+6956_104+6957insA
chrA2	37068647	T	TA	PASS	0/1	0/1	TA	intron_variant	MODIFIER	MITF	MITF	transcript	XM_045051854.1	protein_coding	1	c.104+6956_104+6957insA
chrA2	37068647	T	TA	PASS	0/1	0/1	TA	intron_variant	MODIFIER	MITF	MITF	transcript	XM_045051855.1	protein_coding	1	c.104+6956_104+6957insA
chrA2	37068647	T	TA	PASS	0/1	0/1	TA	intron_variant	MODIFIER	MITF	MITF	transcript	XM_045051856.1	protein_coding	1	c.104+6956_104+6957insA
chrA2	37068647	T	TA	PASS	0/1	0/1	TA	intron_variant	MODIFIER	MITF	MITF	transcript	XM_045051859.1	protein_coding	1	c.104+6956_104+6957insA
chrA2	37068870	TG	T	PASS	0/1	0/1	T	intron_variant	MODIFIER	MITF	MITF	transcript	XM_045051853.1	protein_coding	1	c.104+7180delG
chrA2	37068870	TG	T	PASS	0/1	0/1	T	intron_variant	MODIFIER	MITF	MITF	transcript	XM_045051854.1	protein_coding	1	c.104+7180delG
chrA2	37068870	TG	T	PASS	0/1	0/1	T	intron_variant	MODIFIER	MITF	MITF	transcript	XM_045051855.1	protein_coding	1	c.104+7180delG
chrA2	37068870	TG	T	PASS	0/1	0/1	T	intron_variant	MODIFIER	MITF	MITF	transcript	XM_045051856.1	protein_coding	1	c.104+7180delG
chrA2	37068870	TG	T	PASS	0/1	0/1	T	intron_variant	MODIFIER	MITF	MITF	transcript	XM_045051859.1	protein_coding	1	c.104+7180delG
chrA2	37068874	GA	G	PASS	0/1	0/1	G	intron_variant	MODIFIER	MITF	MITF	transcript	XM_045051853.1	protein_coding	1	c.104+7184delA
chrA2	37068874	GA	G	PASS	0/1	0/1	G	intron_variant	MODIFIER	MITF	MITF	transcript	XM_045051854.1	protein_coding	1	c.104+7184delA
chrA2	37068874	GA	G	PASS	0/1	0/1	G	intron_variant	MODIFIER	MITF	MITF	transcript	XM_045051855.1	protein_coding	1	c.104+7184delA
chrA2	37068874	GA	G	PASS	0/1	0/1	G	intron_variant	MODIFIER	MITF	MITF	transcript	XM_045051856.1	protein_coding	1	c.104+7184delA
chrA2	37068874	GA	G	PASS	0/1	0/1	G	intron_variant	MODIFIER	MITF	MITF	transcript	XM_045051859.1	protein_coding	1	c.104+7184delA
chrA2	37068930	G	A	PASS	0/1	0/1	A	intron_variant	MODIFIER	MITF	MITF	transcript	XM_045051853.1	protein_coding	1	c.104+7239G>A
chrA2	37068930	G	A	PASS	0/1	0/1	A	intron_variant	MODIFIER	MITF	MITF	transcript	XM_045051854.1	protein_coding	1	c.104+7239G>A
chrA2	37068930	G	A	PASS	0/1	0/1	A	intron_variant	MODIFIER	MITF	MITF	transcript	XM_045051855.1	protein_coding	1	c.104+7239G>A
chrA2	37068930	G	A	PASS	0/1	0/1	A	intron_variant	MODIFIER	MITF	MITF	transcript	XM_045051856.1	protein_coding	1	c.104+7239G>A
chrA2	37068930	G	A	PASS	0/1	0/1	A	intron_variant	MODIFIER	MITF	MITF	transcript	XM_045051859.1	protein_coding	1	c.104+7239G>A
chrA2	37068964	G	A	PASS	0/1	0/1	A	intron_variant	MODIFIER	MITF	MITF	transcript	XM_045051853.1	protein_coding	1	c.104+7273G>A
chrA2	37068964	G	A	PASS	0/1	0/1	A	intron_variant	MODIFIER	MITF	MITF	transcript	XM_045051854.1	protein_coding	1	c.104+7273G>A
chrA2	37068964	G	A	PASS	0/1	0/1	A	intron_variant	MODIFIER	MITF	MITF	transcript	XM_045051855.1	protein_coding	1	c.104+7273G>A
chrA2	37068964	G	A	PASS	0/1	0/1	A	intron_variant	MODIFIER	MITF	MITF	transcript	XM_045051856.1	protein_coding	1	c.104+7273G>A
chrA2	37068964	G	A	PASS	0/1	0/1	A	intron_variant	MODIFIER	MITF	MITF	transcript	XM_045051859.1	protein_coding	1	c.104+7273G>A
chrA2	37068968	G	A	PASS	0/1	0/1	A	intron_variant	MODIFIER	MITF	MITF	transcript	XM_045051853.1	protein_coding	1	c.104+7277G>A
chrA2	37068968	G	A	PASS	0/1	0/1	A	intron_variant	MODIFIER	MITF	MITF	transcript	XM_045051854.1	protein_coding	1	c.104+7277G>A
chrA2	37068968	G	A	PASS	0/1	0/1	A	intron_variant	MODIFIER	MITF	MITF	transcript	XM_045051855.1	protein_coding	1	c.104+7277G>A
chrA2	37068968	G	A	PASS	0/1	0/1	A	intron_variant	MODIFIER	MITF	MITF	transcript	XM_045051856.1	protein_coding	1	c.104+7277G>A
chrA2	37068968	G	A	PASS	0/1	0/1	A	intron_variant	MODIFIER	MITF	MITF	transcript	XM_045051859.1	protein_coding	1	c.104+7277G>A
chrA2	37069124	C	T	GATKstd;MQ40	0/1	0/1	T	intron_variant	MODIFIER	MITF	MITF	transcript	XM_045051853.1	protein_coding	1	c.104+7433C>T
chrA2	37069124	C	T	GATKstd;MQ40	0/1	0/1	T	intron_variant	MODIFIER	MITF	MITF	transcript	XM_045051854.1	protein_coding	1	c.104+7433C>T
chrA2	37069124	C	T	GATKstd;MQ40	0/1	0/1	T	intron_variant	MODIFIER	MITF	MITF	transcript	XM_045051855.1	protein_coding	1	c.104+7433C>T
chrA2	37069124	C	T	GATKstd;MQ40	0/1	0/1	T	intron_variant	MODIFIER	MITF	MITF	transcript	XM_045051856.1	protein_coding	1	c.104+7433C>T
chrA2	37069124	C	T	GATKstd;MQ40	0/1	0/1	T	intron_variant	MODIFIER	MITF	MITF	transcript	XM_045051859.1	protein_coding	1	c.104+7433C>T
chrA2	37069139	G	A	GATKstd;MQ40	0/1	0/1	A	intron_variant	MODIFIER	MITF	MITF	transcript	XM_045051853.1	protein_coding	1	c.104+7448G>A
chrA2	37069139	G	A	GATKstd;MQ40	0/1	0/1	A	intron_variant	MODIFIER	MITF	MITF	transcript	XM_045051854.1	protein_coding	1	c.104+7448G>A
chrA2	37069139	G	A	GATKstd;MQ40	0/1	0/1	A	intron_variant	MODIFIER	MITF	MITF	transcript	XM_045051855.1	protein_coding	1	c.104+7448G>A
chrA2	37069139	G	A	GATKstd;MQ40	0/1	0/1	A	intron_variant	MODIFIER	MITF	MITF	transcript	XM_045051856.1	protein_coding	1	c.104+7448G>A
chrA2	37069139	G	A	GATKstd;MQ40	0/1	0/1	A	intron_variant	MODIFIER	MITF	MITF	transcript	XM_045051859.1	protein_coding	1	c.104+7448G>A
chrA2	37070468	A	G	GATKstd;MQ40	1/1	0/1	G	intron_variant	MODIFIER	MITF	MITF	transcript	XM_045051853.1	protein_coding	1	c.104+8777A>G
chrA2	37070468	A	G	GATKstd;MQ40	1/1	0/1	G	intron_variant	MODIFIER	MITF	MITF	transcript	XM_045051854.1	protein_coding	1	c.104+8777A>G
chrA2	37070468	A	G	GATKstd;MQ40	1/1	0/1	G	intron_variant	MODIFIER	MITF	MITF	transcript	XM_045051855.1	protein_coding	1	c.104+8777A>G
chrA2	37070468	A	G	GATKstd;MQ40	1/1	0/1	G	intron_variant	MODIFIER	MITF	MITF	transcript	XM_045051856.1	protein_coding	1	c.104+8777A>G
chrA2	37070468	A	G	GATKstd;MQ40	1/1	0/1	G	intron_variant	MODIFIER	MITF	MITF	transcript	XM_045051859.1	protein_coding	1	c.104+8777A>G
chrA2	37071141	A	G	GATKstd;MQ40	0/1	0/1	G	intron_variant	MODIFIER	MITF	MITF	transcript	XM_045051853.1	protein_coding	1	c.104+9450A>G
chrA2	37071141	A	G	GATKstd;MQ40	0/1	0/1	G	intron_variant	MODIFIER	MITF	MITF	transcript	XM_045051854.1	protein_coding	1	c.104+9450A>G
chrA2	37071141	A	G	GATKstd;MQ40	0/1	0/1	G	intron_variant	MODIFIER	MITF	MITF	transcript	XM_045051855.1	protein_coding	1	c.104+9450A>G
chrA2	37071141	A	G	GATKstd;MQ40	0/1	0/1	G	intron_variant	MODIFIER	MITF	MITF	transcript	XM_045051856.1	protein_coding	1	c.104+9450A>G
chrA2	37071141	A	G	GATKstd;MQ40	0/1	0/1	G	intron_variant	MODIFIER	MITF	MITF	transcript	XM_045051859.1	protein_coding	1	c.104+9450A>G
chrA2	37071238	A	C	GATKstd;MQ40	0/1	0/1	C	intron_variant	MODIFIER	MITF	MITF	transcript	XM_045051853.1	protein_coding	1	c.104+9547A>C
chrA2	37071238	A	C	GATKstd;MQ40	0/1	0/1	C	intron_variant	MODIFIER	MITF	MITF	transcript	XM_045051854.1	protein_coding	1	c.104+9547A>C
chrA2	37071238	A	C	GATKstd;MQ40	0/1	0/1	C	intron_variant	MODIFIER	MITF	MITF	transcript	XM_045051855.1	protein_coding	1	c.104+9547A>C
chrA2	37071238	A	C	GATKstd;MQ40	0/1	0/1	C	intron_variant	MODIFIER	MITF	MITF	transcript	XM_045051856.1	protein_coding	1	c.104+9547A>C
chrA2	37071238	A	C	GATKstd;MQ40	0/1	0/1	C	intron_variant	MODIFIER	MITF	MITF	transcript	XM_045051859.1	protein_coding	1	c.104+9547A>C
chrA2	37071309	T	C	GATKstd;LowQualSNP;MQ40	1/1	0/1	C	intron_variant	MODIFIER	MITF	MITF	transcript	XM_045051853.1	protein_coding	1	c.104+9618T>C
chrA2	37071309	T	C	GATKstd;LowQualSNP;MQ40	1/1	0/1	C	intron_variant	MODIFIER	MITF	MITF	transcript	XM_045051854.1	protein_coding	1	c.104+9618T>C
chrA2	37071309	T	C	GATKstd;LowQualSNP;MQ40	1/1	0/1	C	intron_variant	MODIFIER	MITF	MITF	transcript	XM_045051855.1	protein_coding	1	c.104+9618T>C
chrA2	37071309	T	C	GATKstd;LowQualSNP;MQ40	1/1	0/1	C	intron_variant	MODIFIER	MITF	MITF	transcript	XM_045051856.1	protein_coding	1	c.104+9618T>C
chrA2	37071309	T	C	GATKstd;LowQualSNP;MQ40	1/1	0/1	C	intron_variant	MODIFIER	MITF	MITF	transcript	XM_045051859.1	protein_coding	1	c.104+9618T>C
chrA2	37072276	T	C	GATKstd;LowQualSNP;MQ40	1/1	1/1	C	intron_variant	MODIFIER	MITF	MITF	transcript	XM_045051853.1	protein_coding	1	c.104+10585T>C
chrA2	37072276	T	C	GATKstd;LowQualSNP;MQ40	1/1	1/1	C	intron_variant	MODIFIER	MITF	MITF	transcript	XM_045051854.1	protein_coding	1	c.104+10585T>C
chrA2	37072276	T	C	GATKstd;LowQualSNP;MQ40	1/1	1/1	C	intron_variant	MODIFIER	MITF	MITF	transcript	XM_045051855.1	protein_coding	1	c.104+10585T>C
chrA2	37072276	T	C	GATKstd;LowQualSNP;MQ40	1/1	1/1	C	intron_variant	MODIFIER	MITF	MITF	transcript	XM_045051856.1	protein_coding	1	c.104+10585T>C
chrA2	37072276	T	C	GATKstd;LowQualSNP;MQ40	1/1	1/1	C	intron_variant	MODIFIER	MITF	MITF	transcript	XM_045051859.1	protein_coding	1	c.104+10585T>C
chrA2	37072369	G	A	GATKstd;LowQualSNP;MQ40	0/1	0/1	A	intron_variant	MODIFIER	MITF	MITF	transcript	XM_045051853.1	protein_coding	1	c.104+10678G>A
chrA2	37072369	G	A	GATKstd;LowQualSNP;MQ40	0/1	0/1	A	intron_variant	MODIFIER	MITF	MITF	transcript	XM_045051854.1	protein_coding	1	c.104+10678G>A
chrA2	37072369	G	A	GATKstd;LowQualSNP;MQ40	0/1	0/1	A	intron_variant	MODIFIER	MITF	MITF	transcript	XM_045051855.1	protein_coding	1	c.104+10678G>A
chrA2	37072369	G	A	GATKstd;LowQualSNP;MQ40	0/1	0/1	A	intron_variant	MODIFIER	MITF	MITF	transcript	XM_045051856.1	protein_coding	1	c.104+10678G>A
chrA2	37072369	G	A	GATKstd;LowQualSNP;MQ40	0/1	0/1	A	intron_variant	MODIFIER	MITF	MITF	transcript	XM_045051859.1	protein_coding	1	c.104+10678G>A
chrA2	37072380	T	C	GATKstd;LowQualSNP;MQ40	0/1	0/1	C	intron_variant	MODIFIER	MITF	MITF	transcript	XM_045051853.1	protein_coding	1	c.104+10689T>C
chrA2	37072380	T	C	GATKstd;LowQualSNP;MQ40	0/1	0/1	C	intron_variant	MODIFIER	MITF	MITF	transcript	XM_045051854.1	protein_coding	1	c.104+10689T>C
chrA2	37072380	T	C	GATKstd;LowQualSNP;MQ40	0/1	0/1	C	intron_variant	MODIFIER	MITF	MITF	transcript	XM_045051855.1	protein_coding	1	c.104+10689T>C
chrA2	37072380	T	C	GATKstd;LowQualSNP;MQ40	0/1	0/1	C	intron_variant	MODIFIER	MITF	MITF	transcript	XM_045051856.1	protein_coding	1	c.104+10689T>C
chrA2	37072380	T	C	GATKstd;LowQualSNP;MQ40	0/1	0/1	C	intron_variant	MODIFIER	MITF	MITF	transcript	XM_045051859.1	protein_coding	1	c.104+10689T>C
chrA2	37072397	C	A	GATKstd;LowQualSNP;MQ40	0/1	0/1	A	intron_variant	MODIFIER	MITF	MITF	transcript	XM_045051853.1	protein_coding	1	c.104+10706C>A
chrA2	37072397	C	A	GATKstd;LowQualSNP;MQ40	0/1	0/1	A	intron_variant	MODIFIER	MITF	MITF	transcript	XM_045051854.1	protein_coding	1	c.104+10706C>A
chrA2	37072397	C	A	GATKstd;LowQualSNP;MQ40	0/1	0/1	A	intron_variant	MODIFIER	MITF	MITF	transcript	XM_045051855.1	protein_coding	1	c.104+10706C>A
chrA2	37072397	C	A	GATKstd;LowQualSNP;MQ40	0/1	0/1	A	intron_variant	MODIFIER	MITF	MITF	transcript	XM_045051856.1	protein_coding	1	c.104+10706C>A
chrA2	37072397	C	A	GATKstd;LowQualSNP;MQ40	0/1	0/1	A	intron_variant	MODIFIER	MITF	MITF	transcript	XM_045051859.1	protein_coding	1	c.104+10706C>A
chrA2	37072420	T	A	GATKstd;LowQualSNP;MQ40	0/1	0/1	A	intron_variant	MODIFIER	MITF	MITF	transcript	XM_045051853.1	protein_coding	1	c.104+10729T>A
chrA2	37072420	T	A	GATKstd;LowQualSNP;MQ40	0/1	0/1	A	intron_variant	MODIFIER	MITF	MITF	transcript	XM_045051854.1	protein_coding	1	c.104+10729T>A
chrA2	37072420	T	A	GATKstd;LowQualSNP;MQ40	0/1	0/1	A	intron_variant	MODIFIER	MITF	MITF	transcript	XM_045051855.1	protein_coding	1	c.104+10729T>A
chrA2	37072420	T	A	GATKstd;LowQualSNP;MQ40	0/1	0/1	A	intron_variant	MODIFIER	MITF	MITF	transcript	XM_045051856.1	protein_coding	1	c.104+10729T>A
chrA2	37072420	T	A	GATKstd;LowQualSNP;MQ40	0/1	0/1	A	intron_variant	MODIFIER	MITF	MITF	transcript	XM_045051859.1	protein_coding	1	c.104+10729T>A
chrA2	37072553	A	C	GATKstd;LowQualSNP;MQ40	0/1	0/1	C	intron_variant	MODIFIER	MITF	MITF	transcript	XM_045051853.1	protein_coding	1	c.104+10862A>C
chrA2	37072553	A	C	GATKstd;LowQualSNP;MQ40	0/1	0/1	C	intron_variant	MODIFIER	MITF	MITF	transcript	XM_045051854.1	protein_coding	1	c.104+10862A>C
chrA2	37072553	A	C	GATKstd;LowQualSNP;MQ40	0/1	0/1	C	intron_variant	MODIFIER	MITF	MITF	transcript	XM_045051855.1	protein_coding	1	c.104+10862A>C
chrA2	37072553	A	C	GATKstd;LowQualSNP;MQ40	0/1	0/1	C	intron_variant	MODIFIER	MITF	MITF	transcript	XM_045051856.1	protein_coding	1	c.104+10862A>C
chrA2	37072553	A	C	GATKstd;LowQualSNP;MQ40	0/1	0/1	C	intron_variant	MODIFIER	MITF	MITF	transcript	XM_045051859.1	protein_coding	1	c.104+10862A>C
chrA2	37072643	C	G	GATKstd;MQ40	0/1	0/1	G	intron_variant	MODIFIER	MITF	MITF	transcript	XM_045051853.1	protein_coding	1	c.104+10952C>G
chrA2	37072643	C	G	GATKstd;MQ40	0/1	0/1	G	intron_variant	MODIFIER	MITF	MITF	transcript	XM_045051854.1	protein_coding	1	c.104+10952C>G
chrA2	37072643	C	G	GATKstd;MQ40	0/1	0/1	G	intron_variant	MODIFIER	MITF	MITF	transcript	XM_045051855.1	protein_coding	1	c.104+10952C>G
chrA2	37072643	C	G	GATKstd;MQ40	0/1	0/1	G	intron_variant	MODIFIER	MITF	MITF	transcript	XM_045051856.1	protein_coding	1	c.104+10952C>G
chrA2	37072643	C	G	GATKstd;MQ40	0/1	0/1	G	intron_variant	MODIFIER	MITF	MITF	transcript	XM_045051859.1	protein_coding	1	c.104+10952C>G
chrA2	37072661	A	G	GATKstd;MQ40	0/1	0/1	G	intron_variant	MODIFIER	MITF	MITF	transcript	XM_045051853.1	protein_coding	1	c.104+10970A>G
chrA2	37072661	A	G	GATKstd;MQ40	0/1	0/1	G	intron_variant	MODIFIER	MITF	MITF	transcript	XM_045051854.1	protein_coding	1	c.104+10970A>G
chrA2	37072661	A	G	GATKstd;MQ40	0/1	0/1	G	intron_variant	MODIFIER	MITF	MITF	transcript	XM_045051855.1	protein_coding	1	c.104+10970A>G
chrA2	37072661	A	G	GATKstd;MQ40	0/1	0/1	G	intron_variant	MODIFIER	MITF	MITF	transcript	XM_045051856.1	protein_coding	1	c.104+10970A>G
chrA2	37072661	A	G	GATKstd;MQ40	0/1	0/1	G	intron_variant	MODIFIER	MITF	MITF	transcript	XM_045051859.1	protein_coding	1	c.104+10970A>G
chrA2	37072804	G	GT	PASS	0/1	0/1	GT	intron_variant	MODIFIER	MITF	MITF	transcript	XM_045051853.1	protein_coding	1	c.104+11113_104+11114insT
chrA2	37072804	G	GT	PASS	0/1	0/1	GT	intron_variant	MODIFIER	MITF	MITF	transcript	XM_045051854.1	protein_coding	1	c.104+11113_104+11114insT
chrA2	37072804	G	GT	PASS	0/1	0/1	GT	intron_variant	MODIFIER	MITF	MITF	transcript	XM_045051855.1	protein_coding	1	c.104+11113_104+11114insT
chrA2	37072804	G	GT	PASS	0/1	0/1	GT	intron_variant	MODIFIER	MITF	MITF	transcript	XM_045051856.1	protein_coding	1	c.104+11113_104+11114insT
chrA2	37072804	G	GT	PASS	0/1	0/1	GT	intron_variant	MODIFIER	MITF	MITF	transcript	XM_045051859.1	protein_coding	1	c.104+11113_104+11114insT
chrA2	37072829	A	C	FS60;GATKstd;MQ40	0/1	0/1	C	intron_variant	MODIFIER	MITF	MITF	transcript	XM_045051853.1	protein_coding	1	c.104+11138A>C
chrA2	37072829	A	C	FS60;GATKstd;MQ40	0/1	0/1	C	intron_variant	MODIFIER	MITF	MITF	transcript	XM_045051854.1	protein_coding	1	c.104+11138A>C
chrA2	37072829	A	C	FS60;GATKstd;MQ40	0/1	0/1	C	intron_variant	MODIFIER	MITF	MITF	transcript	XM_045051855.1	protein_coding	1	c.104+11138A>C
chrA2	37072829	A	C	FS60;GATKstd;MQ40	0/1	0/1	C	intron_variant	MODIFIER	MITF	MITF	transcript	XM_045051856.1	protein_coding	1	c.104+11138A>C
chrA2	37072829	A	C	FS60;GATKstd;MQ40	0/1	0/1	C	intron_variant	MODIFIER	MITF	MITF	transcript	XM_045051859.1	protein_coding	1	c.104+11138A>C
chrA2	37072859	A	G	FS60;GATKstd;MQ40	0/1	0/1	G	intron_variant	MODIFIER	MITF	MITF	transcript	XM_045051853.1	protein_coding	1	c.104+11168A>G
chrA2	37072859	A	G	FS60;GATKstd;MQ40	0/1	0/1	G	intron_variant	MODIFIER	MITF	MITF	transcript	XM_045051854.1	protein_coding	1	c.104+11168A>G
chrA2	37072859	A	G	FS60;GATKstd;MQ40	0/1	0/1	G	intron_variant	MODIFIER	MITF	MITF	transcript	XM_045051855.1	protein_coding	1	c.104+11168A>G
chrA2	37072859	A	G	FS60;GATKstd;MQ40	0/1	0/1	G	intron_variant	MODIFIER	MITF	MITF	transcript	XM_045051856.1	protein_coding	1	c.104+11168A>G
chrA2	37072859	A	G	FS60;GATKstd;MQ40	0/1	0/1	G	intron_variant	MODIFIER	MITF	MITF	transcript	XM_045051859.1	protein_coding	1	c.104+11168A>G
chrA2	37072874	A	G	GATKstd;MQ40	0/1	0/1	G	intron_variant	MODIFIER	MITF	MITF	transcript	XM_045051853.1	protein_coding	1	c.104+11183A>G
chrA2	37072874	A	G	GATKstd;MQ40	0/1	0/1	G	intron_variant	MODIFIER	MITF	MITF	transcript	XM_045051854.1	protein_coding	1	c.104+11183A>G
chrA2	37072874	A	G	GATKstd;MQ40	0/1	0/1	G	intron_variant	MODIFIER	MITF	MITF	transcript	XM_045051855.1	protein_coding	1	c.104+11183A>G
chrA2	37072874	A	G	GATKstd;MQ40	0/1	0/1	G	intron_variant	MODIFIER	MITF	MITF	transcript	XM_045051856.1	protein_coding	1	c.104+11183A>G
chrA2	37072874	A	G	GATKstd;MQ40	0/1	0/1	G	intron_variant	MODIFIER	MITF	MITF	transcript	XM_045051859.1	protein_coding	1	c.104+11183A>G
chrA2	37073069	T	C	PASS	1/1	0/1	C	intron_variant	MODIFIER	MITF	MITF	transcript	XM_045051853.1	protein_coding	1	c.104+11378T>C
chrA2	37073069	T	C	PASS	1/1	0/1	C	intron_variant	MODIFIER	MITF	MITF	transcript	XM_045051854.1	protein_coding	1	c.104+11378T>C
chrA2	37073069	T	C	PASS	1/1	0/1	C	intron_variant	MODIFIER	MITF	MITF	transcript	XM_045051855.1	protein_coding	1	c.104+11378T>C
chrA2	37073069	T	C	PASS	1/1	0/1	C	intron_variant	MODIFIER	MITF	MITF	transcript	XM_045051856.1	protein_coding	1	c.104+11378T>C
chrA2	37073069	T	C	PASS	1/1	0/1	C	intron_variant	MODIFIER	MITF	MITF	transcript	XM_045051859.1	protein_coding	1	c.104+11378T>C
chrA2	37073158	A	G	PASS	1/1	1/1	G	intron_variant	MODIFIER	MITF	MITF	transcript	XM_045051853.1	protein_coding	1	c.104+11467A>G
chrA2	37073158	A	G	PASS	1/1	1/1	G	intron_variant	MODIFIER	MITF	MITF	transcript	XM_045051854.1	protein_coding	1	c.104+11467A>G
chrA2	37073158	A	G	PASS	1/1	1/1	G	intron_variant	MODIFIER	MITF	MITF	transcript	XM_045051855.1	protein_coding	1	c.104+11467A>G
chrA2	37073158	A	G	PASS	1/1	1/1	G	intron_variant	MODIFIER	MITF	MITF	transcript	XM_045051856.1	protein_coding	1	c.104+11467A>G
chrA2	37073158	A	G	PASS	1/1	1/1	G	intron_variant	MODIFIER	MITF	MITF	transcript	XM_045051859.1	protein_coding	1	c.104+11467A>G
chrA2	37073290	T	TA	PASS	0/1	0/1	TA	intron_variant	MODIFIER	MITF	MITF	transcript	XM_045051853.1	protein_coding	1	c.104+11599_104+11600insA
chrA2	37073290	T	TA	PASS	0/1	0/1	TA	intron_variant	MODIFIER	MITF	MITF	transcript	XM_045051854.1	protein_coding	1	c.104+11599_104+11600insA
chrA2	37073290	T	TA	PASS	0/1	0/1	TA	intron_variant	MODIFIER	MITF	MITF	transcript	XM_045051855.1	protein_coding	1	c.104+11599_104+11600insA
chrA2	37073290	T	TA	PASS	0/1	0/1	TA	intron_variant	MODIFIER	MITF	MITF	transcript	XM_045051856.1	protein_coding	1	c.104+11599_104+11600insA
chrA2	37073290	T	TA	PASS	0/1	0/1	TA	intron_variant	MODIFIER	MITF	MITF	transcript	XM_045051859.1	protein_coding	1	c.104+11599_104+11600insA
chrA2	37073370	G	C	PASS	1/1	0/1	C	intron_variant	MODIFIER	MITF	MITF	transcript	XM_045051853.1	protein_coding	1	c.104+11679G>C
chrA2	37073370	G	C	PASS	1/1	0/1	C	intron_variant	MODIFIER	MITF	MITF	transcript	XM_045051854.1	protein_coding	1	c.104+11679G>C
chrA2	37073370	G	C	PASS	1/1	0/1	C	intron_variant	MODIFIER	MITF	MITF	transcript	XM_045051855.1	protein_coding	1	c.104+11679G>C
chrA2	37073370	G	C	PASS	1/1	0/1	C	intron_variant	MODIFIER	MITF	MITF	transcript	XM_045051856.1	protein_coding	1	c.104+11679G>C
chrA2	37073370	G	C	PASS	1/1	0/1	C	intron_variant	MODIFIER	MITF	MITF	transcript	XM_045051859.1	protein_coding	1	c.104+11679G>C
chrA2	37073498	C	T	PASS	1/1	0/1	T	intron_variant	MODIFIER	MITF	MITF	transcript	XM_045051853.1	protein_coding	1	c.104+11807C>T
chrA2	37073498	C	T	PASS	1/1	0/1	T	intron_variant	MODIFIER	MITF	MITF	transcript	XM_045051854.1	protein_coding	1	c.104+11807C>T
chrA2	37073498	C	T	PASS	1/1	0/1	T	intron_variant	MODIFIER	MITF	MITF	transcript	XM_045051855.1	protein_coding	1	c.104+11807C>T
chrA2	37073498	C	T	PASS	1/1	0/1	T	intron_variant	MODIFIER	MITF	MITF	transcript	XM_045051856.1	protein_coding	1	c.104+11807C>T
chrA2	37073498	C	T	PASS	1/1	0/1	T	intron_variant	MODIFIER	MITF	MITF	transcript	XM_045051859.1	protein_coding	1	c.104+11807C>T
chrA2	37075077	C	T	GATKstd;LowQualSNP;MQ40	0/1	0/1	T	intron_variant	MODIFIER	MITF	MITF	transcript	XM_045051853.1	protein_coding	1	c.104+13386C>T
chrA2	37075077	C	T	GATKstd;LowQualSNP;MQ40	0/1	0/1	T	intron_variant	MODIFIER	MITF	MITF	transcript	XM_045051854.1	protein_coding	1	c.104+13386C>T
chrA2	37075077	C	T	GATKstd;LowQualSNP;MQ40	0/1	0/1	T	intron_variant	MODIFIER	MITF	MITF	transcript	XM_045051855.1	protein_coding	1	c.104+13386C>T
chrA2	37075077	C	T	GATKstd;LowQualSNP;MQ40	0/1	0/1	T	intron_variant	MODIFIER	MITF	MITF	transcript	XM_045051856.1	protein_coding	1	c.104+13386C>T
chrA2	37075077	C	T	GATKstd;LowQualSNP;MQ40	0/1	0/1	T	intron_variant	MODIFIER	MITF	MITF	transcript	XM_045051859.1	protein_coding	1	c.104+13386C>T
chrA2	37075439	T	A	GATKstd;LowQualSNP;MQ40	0/1	0/1	A	intron_variant	MODIFIER	MITF	MITF	transcript	XM_045051853.1	protein_coding	1	c.104+13748T>A
chrA2	37075439	T	A	GATKstd;LowQualSNP;MQ40	0/1	0/1	A	intron_variant	MODIFIER	MITF	MITF	transcript	XM_045051854.1	protein_coding	1	c.104+13748T>A
chrA2	37075439	T	A	GATKstd;LowQualSNP;MQ40	0/1	0/1	A	intron_variant	MODIFIER	MITF	MITF	transcript	XM_045051855.1	protein_coding	1	c.104+13748T>A
chrA2	37075439	T	A	GATKstd;LowQualSNP;MQ40	0/1	0/1	A	intron_variant	MODIFIER	MITF	MITF	transcript	XM_045051856.1	protein_coding	1	c.104+13748T>A
chrA2	37075439	T	A	GATKstd;LowQualSNP;MQ40	0/1	0/1	A	intron_variant	MODIFIER	MITF	MITF	transcript	XM_045051859.1	protein_coding	1	c.104+13748T>A
chrA2	37075462	A	G	GATKstd;LowQualSNP;MQ40	0/1	0/1	G	intron_variant	MODIFIER	MITF	MITF	transcript	XM_045051853.1	protein_coding	1	c.104+13771A>G
chrA2	37075462	A	G	GATKstd;LowQualSNP;MQ40	0/1	0/1	G	intron_variant	MODIFIER	MITF	MITF	transcript	XM_045051854.1	protein_coding	1	c.104+13771A>G
chrA2	37075462	A	G	GATKstd;LowQualSNP;MQ40	0/1	0/1	G	intron_variant	MODIFIER	MITF	MITF	transcript	XM_045051855.1	protein_coding	1	c.104+13771A>G
chrA2	37075462	A	G	GATKstd;LowQualSNP;MQ40	0/1	0/1	G	intron_variant	MODIFIER	MITF	MITF	transcript	XM_045051856.1	protein_coding	1	c.104+13771A>G
[truncated: 32,882 more rows]
