# Supplementary material for: PAX3 haploinsufficiency in Maine Coon cats with dominant blue eyes and hearing loss resembling the human Waardenburg syndrome
Source: G3 (Bethesda). 2024 Jun 13;14(9):jkae131. doi: 10.1093/g3journal/jkae131 (PMC11373664; doi:10.1093/g3journal/jkae131)
Supplement: jkae131_Supplementary_Data [file jkae131_supplementary_data.zip › Table_S5_G3-2024-405131.xlsx]

## Sheet: Sheet1
Table S5. Details of the primers used for Sanger sequencing and PCR.
Primer Name	Chromosome	Start	Stop	Sequence	Length [bp]	Tm [°C]	GC [%]	SELF	Product Length [bp]
PAX3_F	C1	205787173	205787195	CCTACAAGTAGCAACAACGTCAG	23	59.57	47.83	6	283
PAX3_R	C1	205787455	205787436	GGTTTGGTTTAGCAACCGCC	20	60.32	55	4	283
